# Supplementary material for: Whole spectrum of Aeromonas hydrophila virulence determinants and the identification of novel SNPs using comparative pathogenomics
Source: Sci Rep. 2023 May 12;13:7712. doi: 10.1038/s41598-023-34887-1 (PMC10182093; doi:10.1038/s41598-023-34887-1)
Supplement: Supplementary file 1 — Supplementary Table S1. [file 41598_2023_34887_MOESM1_ESM.xlsx]

## Sheet: a. hydrphila
Supplementary Table S1: Detailed information of 95 Aeromonas spp. strains used in this study.
Organism Name	Strain	Isolation source	Host	Host(common name)	Country	City	Assembly	Level	Size(Mb)	GC%	GenBank Accession Number	Assembly accession number	Replicons	Release Date	GenBank FTP	RefSeq FTP	Genes	other RNA	Pseudogene	rRNA	tRNA
Aeromonas allosaccharophila	FDAARGOS_933						GCA_016026615.1	Complete	4.63041	58.791	NZ_CP065745.1	GCF_016026615.1	chromosome:NZ_CP065745.1/CP065745.1; plasmid unnamed:NZ_CP065746.1/CP065746.1	2020-12-14T00:00:00Z	ftp://ftp.ncbi.nlm.nih.gov/genomes/all/GCA/016/026/615/GCA_016026615.1_ASM1602661v1	ftp://ftp.ncbi.nlm.nih.gov/genomes/all/GCF/016/026/615/GCF_016026615.1_ASM1602661v1	4251	5	49	31	124
Aeromonas australiensis	Isolate4	Digestate			USA		GCA_907163065.1	Complete	4.56251	61.1	OU015320.1			2021-05-12T00:00:00Z	ftp://ftp.ncbi.nlm.nih.gov/genomes/all/GCA/907/163/065/GCA_907163065.1_AM_assembly		0	0	0	0	0
Aeromonas caviae	WP8-S18-ESBL-04	wastewater	Homo sapiens		Japan	Tokyo	GCA_014169735.1	Complete	4.56579	61.6007	NZ_AP022254.1	GCF_014169735.1	chromosome:NZ_AP022254.1/AP022254.1; plasmid pWP8-S18-ESBL-04_1:NZ_AP022255.1/AP022255.1	2020-07-21T23:53:00Z	ftp://ftp.ncbi.nlm.nih.gov/genomes/all/GCA/014/169/735/GCA_014169735.1_ASM1416973v1	ftp://ftp.ncbi.nlm.nih.gov/genomes/all/GCF/014/169/735/GCF_014169735.1_ASM1416973v1	4242	5	65	31	122
Aeromonas dhakensis	71431	bile	Homo sapiens		China	Ningbo	GCA_020405345.1	Complete	4.77193	61.7	NZ_CP084351.1	GCF_020405345.1	chromosome:NZ_CP084351.1/CP084351.1	2021-10-10T00:00:00Z	ftp://ftp.ncbi.nlm.nih.gov/genomes/all/GCA/020/405/345/GCA_020405345.1_ASM2040534v1	ftp://ftp.ncbi.nlm.nih.gov/genomes/all/GCF/020/405/345/GCF_020405345.1_ASM2040534v1	4373	6	22	31	124
Aeromonas enteropelogenes	FDAARGOS_1509				Germany	Braunschweig	GCA_020097315.1	Complete	4.54059	59.6	NZ_CP083626.1	GCF_020097315.1	chromosome:NZ_CP083626.1/CP083626.1	2021-09-23T00:00:00Z	ftp://ftp.ncbi.nlm.nih.gov/genomes/all/GCA/020/097/315/GCA_020097315.1_ASM2009731v1	ftp://ftp.ncbi.nlm.nih.gov/genomes/all/GCF/020/097/315/GCF_020097315.1_ASM2009731v1	4229	4	41	31	129
Aeromonas hydrophila	2359	chicken	Homo sapiens	Homo sapiens	USA	California	GCA_014218195.1	Complete	5.03643	61	CP043324.1		chromosome:CP043324.1	2020-08-17T00:00:00Z	ftp://ftp.ncbi.nlm.nih.gov/genomes/all/GCA/014/218/195/GCA_014218195.1_ASM1421819v1		4751	8	2090	31	126
Aeromonas hydrophila	3019	fish	Homo sapiens	Homo sapiens	USA	California	GCA_018802385.1	Complete	5.13068	60.9	NZ_CP053885.1	GCF_018802385.1	chromosome:NZ_CP053885.1/CP053885.1	2021-06-09T00:00:00Z	ftp://ftp.ncbi.nlm.nih.gov/genomes/all/GCA/018/802/385/GCA_018802385.1_ASM1880238v1	ftp://ftp.ncbi.nlm.nih.gov/genomes/all/GCF/018/802/385/GCF_018802385.1_ASM1880238v1	4847	9	114	31	128
Aeromonas hydrophila	3206	chicken	Homo sapiens	Homo sapiens	USA	California	GCA_014217525.1	Complete	4.78622	61.6	CP043323.1		chromosome:CP043323.1	2020-08-17T00:00:00Z	ftp://ftp.ncbi.nlm.nih.gov/genomes/all/GCA/014/217/525/GCA_014217525.1_ASM1421752v1		4478	5	1578	31	126
Aeromonas hydrophila	3924	chicken	Homo sapiens	Homo sapiens	USA	California	GCA_018802345.1	Complete	4.76288	61.4	CP053884.1		chromosome:CP053884.1	2021-06-09T00:00:00Z	ftp://ftp.ncbi.nlm.nih.gov/genomes/all/GCA/018/802/345/GCA_018802345.1_ASM1880234v1		4415	7	612	31	127
Aeromonas hydrophila	4960	chicken	Homo sapiens	Homo sapiens	USA	California	GCA_018802305.1	Complete	4.82725	61.5	NZ_CP053883.1	GCF_018802305.1	chromosome:NZ_CP053883.1/CP053883.1	2021-06-09T00:00:00Z	ftp://ftp.ncbi.nlm.nih.gov/genomes/all/GCA/018/802/305/GCA_018802305.1_ASM1880230v1	ftp://ftp.ncbi.nlm.nih.gov/genomes/all/GCF/018/802/305/GCF_018802305.1_ASM1880230v1	4509	4	224	31	127
Aeromonas hydrophila	71317	blood	Homo sapiens	Homo sapiens	China	Ningbo	GCA_020405385.1	Complete	4.69592	61.7	NZ_CP084353.1	GCF_020405385.1	chromosome:NZ_CP084353.1/CP084353.1	2021-10-10T00:00:00Z	ftp://ftp.ncbi.nlm.nih.gov/genomes/all/GCA/020/405/385/GCA_020405385.1_ASM2040538v1	ftp://ftp.ncbi.nlm.nih.gov/genomes/all/GCF/020/405/385/GCF_020405385.1_ASM2040538v1	4287	5	24	31	128
Aeromonas hydrophila	71339	urine	Homo sapiens	Homo sapiens	China	Ningbo	GCA_020405365.1	Complete	4.79373	61.4	NZ_CP084352.1	GCF_020405365.1	chromosome:NZ_CP084352.1/CP084352.1	2021-10-10T00:00:00Z	ftp://ftp.ncbi.nlm.nih.gov/genomes/all/GCA/020/405/365/GCA_020405365.1_ASM2040536v1	ftp://ftp.ncbi.nlm.nih.gov/genomes/all/GCF/020/405/365/GCF_020405365.1_ASM2040536v1	4393	7	34	31	125
Aeromonas hydrophila	23-C-23	diarrheal snake	Homo sapiens	Homo sapiens	China	Hunan	GCA_004684325.1	Complete	5.28225	60.5405	NZ_CP038465.1	GCF_004684325.1	chromosome:NZ_CP038465.1/CP038465.1; plasmid unnamed:NZ_CP038466.1/CP038466.1	2019-04-07T00:00:00Z	ftp://ftp.ncbi.nlm.nih.gov/genomes/all/GCA/004/684/325/GCA_004684325.1_ASM468432v1	ftp://ftp.ncbi.nlm.nih.gov/genomes/all/GCF/004/684/325/GCF_004684325.1_ASM468432v1	4948	8	96	31	126
Aeromonas hydrophila	A008N2	water	Homo sapiens	Homo sapiens	China		GCA_022759545.1	Complete	4.78351	61.6	NZ_CP094267.1	GCF_022759545.1	chromosome:NZ_CP094267.1/CP094267.1	2022-03-30T00:00:00Z	ftp://ftp.ncbi.nlm.nih.gov/genomes/all/GCA/022/759/545/GCA_022759545.1_ASM2275954v1	ftp://ftp.ncbi.nlm.nih.gov/genomes/all/GCF/022/759/545/GCF_022759545.1_ASM2275954v1	4413	6	46	31	125
Aeromonas hydrophila	AC133	kidney	Carassius carassius	carp	South Korea		GCA_022631195.1	Complete	5.03753	60.9	NZ_CP093309.1	GCF_022631195.1	chromosome:NZ_CP093309.1/CP093309.1	2022-03-20T00:00:00Z	ftp://ftp.ncbi.nlm.nih.gov/genomes/all/GCA/022/631/195/GCA_022631195.1_ASM2263119v1	ftp://ftp.ncbi.nlm.nih.gov/genomes/all/GCF/022/631/195/GCF_022631195.1_ASM2263119v1	4645	7	83	31	124
Aeromonas hydrophila	AC185	kidney	Anguilla rostrata	Anguilla rostrata	South Korea		GCA_022631175.1	Complete	4.9637	61.3	NZ_CP093308.1	GCF_022631175.1	chromosome:NZ_CP093308.1/CP093308.1	2022-03-20T00:00:00Z	ftp://ftp.ncbi.nlm.nih.gov/genomes/all/GCA/022/631/175/GCA_022631175.1_ASM2263117v1	ftp://ftp.ncbi.nlm.nih.gov/genomes/all/GCF/022/631/175/GCF_022631175.1_ASM2263117v1	4576	6	38	31	126
Aeromonas hydrophila	Aer_Brac14A		Dendrocephalus brasiliensis	Dendrocephalus brasiliensis	Brazil	Petrolina	GCA_022700855.1	Complete	4.7582	61.5	NZ_CP045502.1	GCF_022700855.1	chromosome:NZ_CP045502.1/CP045502.1	2022-03-28T00:00:00Z	ftp://ftp.ncbi.nlm.nih.gov/genomes/all/GCA/022/700/855/GCA_022700855.1_ASM2270085v1	ftp://ftp.ncbi.nlm.nih.gov/genomes/all/GCF/022/700/855/GCF_022700855.1_ASM2270085v1	4375	5	26	28	121
Aeromonas hydrophila	Aer_Brac66		Dendrocephalus brasiliensis	Dendrocephalus brasiliensis	Brazil	Petrolina	GCA_022700815.1	Complete	4.75234	61.5	NZ_CP045220.1	GCF_022700815.1	chromosome:NZ_CP045220.1/CP045220.1	2022-03-28T00:00:00Z	ftp://ftp.ncbi.nlm.nih.gov/genomes/all/GCA/022/700/815/GCA_022700815.1_ASM2270081v1	ftp://ftp.ncbi.nlm.nih.gov/genomes/all/GCF/022/700/815/GCF_022700815.1_ASM2270081v1	4359	5	24	27	111
Aeromonas hydrophila	Aer_Pi25.1HTAS		Phractocephalus hemioliopterus	catfish	Brazil	Petrolina	GCA_022700835.1	Complete	4.81408	61.2	NZ_CP045501.1	GCF_022700835.1	chromosome:NZ_CP045501.1/CP045501.1	2022-03-28T00:00:00Z	ftp://ftp.ncbi.nlm.nih.gov/genomes/all/GCA/022/700/835/GCA_022700835.1_ASM2270083v1	ftp://ftp.ncbi.nlm.nih.gov/genomes/all/GCF/022/700/835/GCF_022700835.1_ASM2270083v1	4452	5	33	28	125
Aeromonas hydrophila	AH10		grass carp	carp	China	Shanghai	GCA_000963645.1	Complete	4.90827	61.1	NZ_CP011100.1	GCF_000963645.1	chromosome:NZ_CP011100.1/CP011100.1	2015-03-26T00:00:00Z	ftp://ftp.ncbi.nlm.nih.gov/genomes/all/GCA/000/963/645/GCA_000963645.1_ASM96364v1	ftp://ftp.ncbi.nlm.nih.gov/genomes/all/GCF/000/963/645/GCF_000963645.1_ASM96364v1	4541	5	57	33	127
Aeromonas hydrophila	Ah2111	ascites	Homo sapiens	Homo sapiens	China		GCA_022982835.1	Complete	5.32326	60.7198	NZ_CP095280.1	GCF_022982835.1	chromosome:NZ_CP095280.1/CP095280.1; plasmid unnamed1:NZ_CP095282.1/CP095282.1; plasmid unnamed2:NZ_CP095283.1/CP095283.1; plasmid unnamed3:NZ_CP095284.1/CP095284.1; plasmid unnamed4:NZ_CP095286.1/CP095286.1; plasmid unnamed5:NZ_CP095287.1/CP095287.1; plasmid pAh2111-2-KPC:NZ_CP095281.1/CP095281.1; plasmid pAh2111-6-KPC:NZ_CP095285.1/CP095285.1	2022-04-14T00:00:00Z	ftp://ftp.ncbi.nlm.nih.gov/genomes/all/GCA/022/982/835/GCA_022982835.1_ASM2298283v1	ftp://ftp.ncbi.nlm.nih.gov/genomes/all/GCF/022/982/835/GCF_022982835.1_ASM2298283v1	4968	6	87	31	120
Aeromonas hydrophila	Ah27	liver of intussusception fish	Channel Catfish	Catfish	China		GCA_023823085.1	Complete	5.10291	60.8	NZ_CP084581.1	GCF_023823085.1	chromosome:NZ_CP084581.1/CP084581.1	2022-06-21T00:00:00Z	ftp://ftp.ncbi.nlm.nih.gov/genomes/all/GCA/023/823/085/GCA_023823085.1_ASM2382308v1	ftp://ftp.ncbi.nlm.nih.gov/genomes/all/GCF/023/823/085/GCF_023823085.1_ASM2382308v1	4726	7	0	31	119
Aeromonas hydrophila	AHNIH1	Perirectal swab	Homo sapiens	Homo sapiens	USA		GCA_001687125.1	Complete	5.04947	61.0666	NZ_CP016380.1	GCF_001687125.1	chromosome:NZ_CP016380.1/CP016380.1; plasmid pASP-135:NZ_CP016381.1/CP016381.1	2016-07-18T00:00:00Z	ftp://ftp.ncbi.nlm.nih.gov/genomes/all/GCA/001/687/125/GCA_001687125.1_ASM168712v1	ftp://ftp.ncbi.nlm.nih.gov/genomes/all/GCF/001/687/125/GCF_001687125.1_ASM168712v1	4723	4	72	31	127
Aeromonas hydrophila	AL06-06	Greensboro, Alabama	Homo sapiens	Homo sapiens	USA	Alabama	GCA_000940915.1	Complete	4.90139	61.3748	NZ_CP010947.1	GCF_000940915.1	chromosome:NZ_CP010947.1/CP010947.1; plasmid pAH06-06-1:NZ_CP010948.1/CP010948.1; plasmid pAH06-06-2:NZ_CP010949.1/CP010949.1; plasmid pAH06-06-3:NZ_CP010950.1/CP010950.1	2015-03-04T00:00:00Z	ftp://ftp.ncbi.nlm.nih.gov/genomes/all/GCA/000/940/915/GCA_000940915.1_ASM94091v1	ftp://ftp.ncbi.nlm.nih.gov/genomes/all/GCF/000/940/915/GCF_000940915.1_ASM94091v1	4587	8	53	31	113
Aeromonas hydrophila	B11	farmed eel	Homo sapiens	Homo sapiens	China	Fujian	GCA_013205705.1	Complete	4.77523	61.8	CP053859.1		chromosome:CP053859.1	2020-06-02T00:00:00Z	ftp://ftp.ncbi.nlm.nih.gov/genomes/all/GCA/013/205/705/GCA_013205705.1_ASM1320570v1		4361	6	43	31	123
Aeromonas hydrophila	Brac6	aquaculture system	Dendrocephalus brasiliensis	Dendrocephalus brasiliensis	Brazil	Petrolina	GCA_017310195.1	Complete	4.76511	61.5	NZ_CP050850.1	GCF_017310195.1	chromosome:NZ_CP050850.1/CP050850.1	2021-03-09T00:00:00Z	ftp://ftp.ncbi.nlm.nih.gov/genomes/all/GCA/017/310/195/GCA_017310195.1_ASM1731019v1	ftp://ftp.ncbi.nlm.nih.gov/genomes/all/GCF/017/310/195/GCF_017310195.1_ASM1731019v1	4372	5	26	31	115
Aeromonas hydrophila	CSUSB2	American Alligator's water tank			China		GCA_020162255.1	Complete	4.92321	61.0388	NZ_CP083944.1	GCF_020162255.1	chromosome:NZ_CP083944.1/CP083944.1; plasmid unnamed1:NZ_CP083945.1/CP083945.1; plasmid unnamed2:NZ_CP083946.1/CP083946.1	2021-09-28T00:00:00Z	ftp://ftp.ncbi.nlm.nih.gov/genomes/all/GCA/020/162/255/GCA_020162255.1_ASM2016225v1	ftp://ftp.ncbi.nlm.nih.gov/genomes/all/GCF/020/162/255/GCF_020162255.1_ASM2016225v1	4538	6	37	31	127
Aeromonas hydrophila	D4	diseased Megalobrama amblycephala	fish	fish	China	Wuhan	GCA_001518775.1	Complete	5.27513	60.4598	NZ_CP013965.1	GCF_001518775.1	chromosome:NZ_CP013965.1/CP013965.1; plasmid pAhD4-1:NZ_CP013966.1/CP013966.1; plasmid pAhD4-2:NZ_CP013967.1/CP013967.1; plasmid pAhD4-3:NZ_CP013968.1/CP013968.1; plasmid pAhD4-4:NZ_CP013969.1/CP013969.1	2016-01-20T00:00:00Z	ftp://ftp.ncbi.nlm.nih.gov/genomes/all/GCA/001/518/775/GCA_001518775.1_ASM151877v1	ftp://ftp.ncbi.nlm.nih.gov/genomes/all/GCF/001/518/775/GCF_001518775.1_ASM151877v1	4920	7	74	31	118
Aeromonas hydrophila	FDAARGOS_916		Homo sapiens	Homo sapiens	USA		GCA_016026875.1	Complete	4.7337	61.6	NZ_CP065651.1	GCF_016026875.1	chromosome:NZ_CP065651.1/CP065651.1	2020-12-14T00:00:00Z	ftp://ftp.ncbi.nlm.nih.gov/genomes/all/GCA/016/026/875/GCA_016026875.1_ASM1602687v1	ftp://ftp.ncbi.nlm.nih.gov/genomes/all/GCF/016/026/875/GCF_016026875.1_ASM1602687v1	4387	5	35	31	124
Aeromonas hydrophila	GD21SC2284TT	fish			China	Guangdong	GCA_024583175.1	Complete	4.49634	61.2915	NZ_CP102110.1	GCF_024583175.1	chromosome:NZ_CP102110.1/CP102110.1; plasmid pHN21SC2284-1:NZ_CP102111.1/CP102111.1; plasmid pHN21SC2284-2:NZ_CP102112.1/CP102112.1	2022-08-07T00:00:00Z		ftp://ftp.ncbi.nlm.nih.gov/genomes/all/GCF/024/583/175/GCF_024583175.1_ASM2458317v1	4091	5	38	18	119
Aeromonas hydrophila	GSH8-2	wastewater	Homo sapiens	Homo sapiens	Japan	Tokyo	GCA_004296435.1	Complete	5.00155	61.0773	NZ_AP019193.1	GCF_004296435.1	chromosome:NZ_AP019193.1/AP019193.1; plasmid pGSH8-2:NZ_AP019194.1/AP019194.1	2019-02-14T00:00:00Z	ftp://ftp.ncbi.nlm.nih.gov/genomes/all/GCA/004/296/435/GCA_004296435.1_ASM429643v1	ftp://ftp.ncbi.nlm.nih.gov/genomes/all/GCF/004/296/435/GCF_004296435.1_ASM429643v1	4601	6	65	31	124
Aeromonas hydrophila	GYK1		Siniperca chuatsi	Siniperca chuatsi	China:	Huizhou	GCA_001683535.1	Complete	4.95176	60.8	NZ_CP016392.1	GCF_001683535.1	chromosome:NZ_CP016392.1/CP016392.1	2016-07-11T00:00:00Z	ftp://ftp.ncbi.nlm.nih.gov/genomes/all/GCA/001/683/535/GCA_001683535.1_ASM168353v1	ftp://ftp.ncbi.nlm.nih.gov/genomes/all/GCF/001/683/535/GCF_001683535.1_ASM168353v1	4539	8	58	31	115
Aeromonas hydrophila	HX-3		Larimichthys crocea	Larimichthys crocea	China:zhoushan	Zhoushan	GCA_009791455.1	Complete	4.94151	61	NZ_CP046954.1	GCF_009791455.1	chromosome:NZ_CP046954.1/CP046954.1	2019-12-23T00:00:00Z	ftp://ftp.ncbi.nlm.nih.gov/genomes/all/GCA/009/791/455/GCA_009791455.1_ASM979145v1	ftp://ftp.ncbi.nlm.nih.gov/genomes/all/GCF/009/791/455/GCF_009791455.1_ASM979145v1	4523	6	47	31	127
Aeromonas hydrophila	JBN2301	Blood of a diseased crucian carp with haemorrhagic septicaemia	crucian carp	carp	China	Guanqiao fishery farm	GCA_001455365.1	Complete	5.14589	60.7758	NZ_CP013178.1	GCF_001455365.1	chromosome:NZ_CP013178.1/CP013178.1; plasmid 1:NZ_CP013179.1/CP013179.1; plasmid 2:NZ_CP013180.1/CP013180.1; plasmid 3:NZ_CP013181.1/CP013181.1	2015-12-02T00:00:00Z	ftp://ftp.ncbi.nlm.nih.gov/genomes/all/GCA/001/455/365/GCA_001455365.1_ASM145536v1	ftp://ftp.ncbi.nlm.nih.gov/genomes/all/GCF/001/455/365/GCF_001455365.1_ASM145536v1	4800	7	67	31	130
Aeromonas hydrophila	KAM330		Homo sapiens	Homo sapiens	Japan	Kanagawa	GCA_014679585.1	Complete	5.44575	60.7674	NZ_AP023398.1	GCF_014679585.1	chromosome:NZ_AP023398.1/AP023398.1; plasmid pKAM330_1:NZ_AP023399.1/AP023399.1; plasmid pKAM330_2:NZ_AP023400.1/AP023400.1; plasmid pKAM330_3:NZ_AP023401.1/AP023401.1; plasmid pKAM330_4:NZ_AP023402.1/AP023402.1; plasmid pKAM330_5:NZ_AP023403.1/AP023403.1; plasmid pKAM330_6:NZ_AP023404.1/AP023404.1; plasmid pKAM330_7:NZ_AP023405.1/AP023405.1; plasmid pKAM330_8:NZ_AP023406.1/AP023406.1; plasmid pK…	2020-08-29T00:00:00Z	ftp://ftp.ncbi.nlm.nih.gov/genomes/all/GCA/014/679/585/GCA_014679585.1_ASM1467958v1	ftp://ftp.ncbi.nlm.nih.gov/genomes/all/GCF/014/679/585/GCF_014679585.1_ASM1467958v1	5134	8	109	31	126
Aeromonas hydrophila	KN-Mc-1R2	Myocastor coypus	Homo sapiens	Homo sapiens	South Korea:	Gimhae-si	GCA_003014775.1	Complete	4.91125	61	NZ_CP027804.1	GCF_003014775.1	chromosome:NZ_CP027804.1/CP027804.1	2018-03-24T00:00:00Z	ftp://ftp.ncbi.nlm.nih.gov/genomes/all/GCA/003/014/775/GCA_003014775.1_ASM301477v1	ftp://ftp.ncbi.nlm.nih.gov/genomes/all/GCF/003/014/775/GCF_003014775.1_ASM301477v1	4603	5	52	31	129
Aeromonas hydrophila	LHW39		Megalobrama amblycephala	Megalobrama amblycephala	China	Hubei	GCA_011602425.1	Complete	5.09985	60.8	NZ_CP050012.1	GCF_011602425.1	chromosome:NZ_CP050012.1/CP050012.1	2020-03-21T00:00:00Z	ftp://ftp.ncbi.nlm.nih.gov/genomes/all/GCA/011/602/425/GCA_011602425.1_ASM1160242v1	ftp://ftp.ncbi.nlm.nih.gov/genomes/all/GCF/011/602/425/GCF_011602425.1_ASM1160242v1	4722	7	70	31	108
Aeromonas hydrophila	LP0103	pond	Hypostomus plecostomus	catfish	Taiwan	Kaohsiung	GCA_022557195.1	Complete	5.02365	60.9	NZ_CP092906.1	GCF_022557195.1	chromosome:NZ_CP092906.1/CP092906.1	2022-03-13T00:00:00Z	ftp://ftp.ncbi.nlm.nih.gov/genomes/all/GCA/022/557/195/GCA_022557195.1_ASM2255719v1	ftp://ftp.ncbi.nlm.nih.gov/genomes/all/GCF/022/557/195/GCF_022557195.1_ASM2255719v1	4594	5	64	31	125
Aeromonas hydrophila	MX16A	water	Homo sapiens	Homo sapiens	China		GCA_001895965.1	Complete	4.7835	61.6	NZ_CP018201.1	GCF_001895965.1	chromosome:NZ_CP018201.1/CP018201.1	2016-12-09T00:00:00Z	ftp://ftp.ncbi.nlm.nih.gov/genomes/all/GCA/001/895/965/GCA_001895965.1_ASM189596v1	ftp://ftp.ncbi.nlm.nih.gov/genomes/all/GCF/001/895/965/GCF_001895965.1_ASM189596v1	4414	6	51	31	125
Aeromonas hydrophila	NEB724		Homo sapiens	Homo sapiens	USA		GCA_012273595.1	Complete	4.57321	61.7	NZ_CP050994.1	GCF_012273595.1	chromosome:NZ_CP050994.1/CP050994.1	2020-04-12T00:00:00Z	ftp://ftp.ncbi.nlm.nih.gov/genomes/all/GCA/012/273/595/GCA_012273595.1_ASM1227359v1	ftp://ftp.ncbi.nlm.nih.gov/genomes/all/GCF/012/273/595/GCF_012273595.1_ASM1227359v1	4238	8	131	31	122
Aeromonas hydrophila	NUITM-VA1		Homo sapiens	Homo sapiens	Viet Nam	Hanoi	GCA_021654355.1	Complete	5.09151	61.0979	NZ_AP025277.1	GCF_021654355.1	chromosome:NZ_AP025277.1/AP025277.1; plasmid pNUITM-VA1_1:NZ_AP025278.1/AP025278.1; plasmid pNUITM-VA1_2:NZ_AP025279.1/AP025279.1	2021-11-27T00:00:00Z	ftp://ftp.ncbi.nlm.nih.gov/genomes/all/GCA/021/654/355/GCA_021654355.1_ASM2165435v1	ftp://ftp.ncbi.nlm.nih.gov/genomes/all/GCF/021/654/355/GCF_021654355.1_ASM2165435v1	4723	6	82	31	126
Aeromonas hydrophila	OnP3.1	aquaculture system	Oreochromis niloticus	Oreochromis niloticus	Brazil	Petrolina	GCA_017310215.1	Complete	4.76606	61.5	NZ_CP050851.1	GCF_017310215.1	chromosome:NZ_CP050851.1/CP050851.1	2021-03-09T00:00:00Z	ftp://ftp.ncbi.nlm.nih.gov/genomes/all/GCA/017/310/215/GCA_017310215.1_ASM1731021v1	ftp://ftp.ncbi.nlm.nih.gov/genomes/all/GCF/017/310/215/GCF_017310215.1_ASM1731021v1	4370	5	25	31	115
Aeromonas hydrophila	PartN-Ahydrophila-RM8376		Homo sapiens	Homo sapiens	USA		GCA_022869925.1	Complete	4.73372	61.6	NZ_CP064382.1	GCF_022869925.1	chromosome:NZ_CP064382.1/CP064382.1	2022-04-11T00:00:00Z	ftp://ftp.ncbi.nlm.nih.gov/genomes/all/GCA/022/869/925/GCA_022869925.1_ASM2286992v1	ftp://ftp.ncbi.nlm.nih.gov/genomes/all/GCF/022/869/925/GCF_022869925.1_ASM2286992v1	4386	5	35	31	124
Aeromonas hydrophila	RIMD111065	ENVO_01000253	Homo sapiens	Homo sapiens	Jaban		GCA_016592295.1	Complete	4.96273	61	NZ_AP024234.1	GCF_016592295.1	chromosome:NZ_AP024234.1/AP024234.1	2020-12-18T00:00:00Z	ftp://ftp.ncbi.nlm.nih.gov/genomes/all/GCA/016/592/295/GCA_016592295.1_ASM1659229v1	ftp://ftp.ncbi.nlm.nih.gov/genomes/all/GCF/016/592/295/GCF_016592295.1_ASM1659229v1	4540	4	47	31	127
Aeromonas hydrophila	WCX23	diarrheal snake	Homo sapiens	Homo sapiens	China	Hunan	GCA_004684305.1	Complete	5.31103	60.445	NZ_CP038463.1	GCF_004684305.1	chromosome:NZ_CP038463.1/CP038463.1; plasmid unnamed:NZ_CP038464.1/CP038464.1	2019-04-07T00:00:00Z	ftp://ftp.ncbi.nlm.nih.gov/genomes/all/GCA/004/684/305/GCA_004684305.1_ASM468430v1	ftp://ftp.ncbi.nlm.nih.gov/genomes/all/GCF/004/684/305/GCF_004684305.1_ASM468430v1	4970	8	99	31	126
Aeromonas hydrophila	WCX23	diarrheal snake	Deinagkistrodon acutus		China		GCA_003999465.1	Complete	4.30475	60.674	CP028418.1	GCF_003999465.1	chromosome:CP028418.1; plasmid pWCX23_1:CP028419.1	2019-01-08T00:00:00Z	ftp://ftp.ncbi.nlm.nih.gov/genomes/all/GCA/003/999/465/GCA_003999465.1_ASM399946v1	ftp://ftp.ncbi.nlm.nih.gov/genomes/all/GCF/003/999/465/GCF_003999465.1_ASM399946v1	4471	0	0	31	114
Aeromonas hydrophila	WP7-S18-ESBL-06	wastewater	Homo sapiens	Homo sapiens	Japan	Tokyo	GCA_014161955.1	Complete	4.9401	61.2	NZ_AP022206.1	GCF_014161955.1	chromosome:NZ_AP022206.1/AP022206.1	2020-07-21T23:45:00Z	ftp://ftp.ncbi.nlm.nih.gov/genomes/all/GCA/014/161/955/GCA_014161955.1_ASM1416195v1	ftp://ftp.ncbi.nlm.nih.gov/genomes/all/GCF/014/161/955/GCF_014161955.1_ASM1416195v1	4534	5	58	31	126
Aeromonas hydrophila	WP8-S18-ESBL-02	wastewater	Homo sapiens	Homo sapiens	Japan	Tokyo	GCA_014169715.1	Complete	5.00155	61.0773	NZ_AP022252.1	GCF_014169715.1	chromosome:NZ_AP022252.1/AP022252.1; plasmid pWP8-S18-ESBL-02_1:NZ_AP022253.1/AP022253.1	2020-07-21T23:52:00Z	ftp://ftp.ncbi.nlm.nih.gov/genomes/all/GCA/014/169/715/GCA_014169715.1_ASM1416971v1	ftp://ftp.ncbi.nlm.nih.gov/genomes/all/GCF/014/169/715/GCF_014169715.1_ASM1416971v1	4601	6	65	31	124
Aeromonas hydrophila	ZYAH72		Crucian	carp	China		GCA_003491225.1	Complete	5.15918	60.7	NZ_CP016989.1	GCF_003491225.1	chromosome:NZ_CP016989.1/CP016989.1	2018-09-07T00:00:00Z	ftp://ftp.ncbi.nlm.nih.gov/genomes/all/GCA/003/491/225/GCA_003491225.1_ASM349122v1	ftp://ftp.ncbi.nlm.nih.gov/genomes/all/GCF/003/491/225/GCF_003491225.1_ASM349122v1	4772	7	70	31	124
Aeromonas hydrophila	ZYAH75	Wound secretion	Homo sapiens	Homo sapiens	China		GCA_003491245.1	Complete	4.95517	61.3	NZ_CP016990.1	GCF_003491245.1	chromosome:NZ_CP016990.1/CP016990.1	2018-09-07T00:00:00Z	ftp://ftp.ncbi.nlm.nih.gov/genomes/all/GCA/003/491/245/GCA_003491245.1_ASM349124v1	ftp://ftp.ncbi.nlm.nih.gov/genomes/all/GCF/003/491/245/GCF_003491245.1_ASM349124v1	4565	4	42	31	127
Aeromonas hydrophila 4AK4	4AK4		Homo sapiens	Homo sapiens	China		GCA_000512185.1	Complete	4.52799	62	NZ_CP006579.1	GCF_000512185.1	chromosome:NZ_CP006579.1/CP006579.1	2013-12-30T00:00:00Z	ftp://ftp.ncbi.nlm.nih.gov/genomes/all/GCA/000/512/185/GCA_000512185.1_ASM51218v1	ftp://ftp.ncbi.nlm.nih.gov/genomes/all/GCF/000/512/185/GCF_000512185.1_ASM51218v1	4171	5	42	29	104
Aeromonas hydrophila J-1	J-1		Homo sapiens	Homo sapiens	China		GCA_000819505.1	Complete	5.00081	60.9	NZ_CP006883.1	GCF_000819505.1	chromosome:NZ_CP006883.1/CP006883.1	2015-01-16T00:00:00Z	ftp://ftp.ncbi.nlm.nih.gov/genomes/all/GCA/000/819/505/GCA_000819505.1_ASM81950v1	ftp://ftp.ncbi.nlm.nih.gov/genomes/all/GCF/000/819/505/GCF_000819505.1_ASM81950v1	4618	7	79	31	110
Aeromonas hydrophila ML09-119	ML09-119		Channel Catfish	Catfish	USA		GCA_000401555.1	Complete	5.0245	60.8	NC_021290.1	GCF_000401555.1	chromosome:NC_021290.1/CP005966.1	2013-05-24T00:00:00Z	ftp://ftp.ncbi.nlm.nih.gov/genomes/all/GCA/000/401/555/GCA_000401555.1_ASM40155v1	ftp://ftp.ncbi.nlm.nih.gov/genomes/all/GCF/000/401/555/GCF_000401555.1_ASM40155v1	4643	7	66	31	112
Aeromonas hydrophila NJ-35	NJ-35		fish	fish	China		GCA_001019645.1	Complete	5.27964	60.5	NZ_CP006870.1	GCF_001019645.1	chromosome:NZ_CP006870.1/CP006870.1	2015-06-03T00:00:00Z	ftp://ftp.ncbi.nlm.nih.gov/genomes/all/GCA/001/019/645/GCA_001019645.1_ASM101964v1	ftp://ftp.ncbi.nlm.nih.gov/genomes/all/GCF/001/019/645/GCF_001019645.1_ASM101964v1	4909	7	78	31	104
Aeromonas hydrophila pc104A	pc104A	soil of catfish pond	catfish	catfish	USA	Alabama	GCA_000635955.1	Complete	5.02383	60.8	NZ_CP007576.1	GCF_000635955.1	chromosome:NZ_CP007576.1/CP007576.1	2014-04-22T00:00:00Z	ftp://ftp.ncbi.nlm.nih.gov/genomes/all/GCA/000/635/955/GCA_000635955.1_ASM63595v1	ftp://ftp.ncbi.nlm.nih.gov/genomes/all/GCF/000/635/955/GCF_000635955.1_ASM63595v1	4653	7	72	31	112
Aeromonas hydrophila subsp. hydrophila	WCHAH045096	Sewage	Homo sapiens	Homo sapiens	China	Sichuan, Chengdu	GCA_002850695.3	Complete	5.36506	60.8062	NZ_CP028568.2	GCF_002850695.3	chromosome:NZ_CP028568.2/CP028568.2; plasmid p1_045096:NZ_CP028562.2/CP028562.2; plasmid p2_045096:NZ_CP028563.1/CP028563.1; plasmid pKPC2_045096:NZ_CP028566.1/CP028566.1; plasmid p3_045096:NZ_CP028564.1/CP028564.1; plasmid pGES5_045096:NZ_CP028565.1/CP028565.1; plasmid pMCR5_045096:NZ_CP028567.2/CP028567.2	2018-04-05T00:00:00Z	ftp://ftp.ncbi.nlm.nih.gov/genomes/all/GCA/002/850/695/GCA_002850695.3_ASM285069v3	ftp://ftp.ncbi.nlm.nih.gov/genomes/all/GCF/002/850/695/GCF_002850695.3_ASM285069v3	5003	4	112	31	126
Aeromonas hydrophila subsp. hydrophila AL09-71	AL09-71	diseased channel catfish from pond	channel catfish	catfish	USA	Alabama	GCA_000633175.1	Complete	5.02386	60.8	NZ_CP007566.1	GCF_000633175.1	chromosome:NZ_CP007566.1/CP007566.1	2014-04-18T00:00:00Z	ftp://ftp.ncbi.nlm.nih.gov/genomes/all/GCA/000/633/175/GCA_000633175.1_ASM63317v1	ftp://ftp.ncbi.nlm.nih.gov/genomes/all/GCF/000/633/175/GCF_000633175.1_ASM63317v1	4653	7	74	31	112
Aeromonas hydrophila subsp. hydrophila ATCC 7966	ATCC 7966		Homo sapiens	Homo sapiens	USA		GCA_000014805.1	Complete	4.74445	61.5	NC_008570.1	GCF_000014805.1	chromosome:NC_008570.1/CP000462.1	2006-11-06T00:00:00Z	ftp://ftp.ncbi.nlm.nih.gov/genomes/all/GCA/000/014/805/GCA_000014805.1_ASM1480v1	ftp://ftp.ncbi.nlm.nih.gov/genomes/all/GCF/000/014/805/GCF_000014805.1_ASM1480v1	4351	5	30	31	126
Aeromonas hydrophila YL17	YL17	compost	Homo sapiens	Homo sapiens	Malaysia		GCA_000612075.2	Complete	4.79628	61.6	NZ_CP007518.2	GCF_000612075.2	chromosome:NZ_CP007518.2/CP007518.2	2014-04-02T00:00:00Z	ftp://ftp.ncbi.nlm.nih.gov/genomes/all/GCA/000/612/075/GCA_000612075.2_ASM61207v2	ftp://ftp.ncbi.nlm.nih.gov/genomes/all/GCF/000/612/075/GCF_000612075.2_ASM61207v2	4391	6	42	31	126
Aeromonas jandaei	FDAARGOS_986				Germany	Braunschweig	GCA_016127195.1	Complete	4.55108	59	NZ_CP066092.1	GCF_016127195.1	chromosome:NZ_CP066092.1/CP066092.1	2020-12-20T00:00:00Z	ftp://ftp.ncbi.nlm.nih.gov/genomes/all/GCA/016/127/195/GCA_016127195.1_ASM1612719v1	ftp://ftp.ncbi.nlm.nih.gov/genomes/all/GCF/016/127/195/GCF_016127195.1_ASM1612719v1	4256	4	26	31	124
Aeromonas media	TR3_1	sludge of the aeration tanks of urban wastewater treatment plants			China		GCA_020423125.1	Complete	4.53103	61.1876	NZ_CP075564.1	GCF_020423125.1	chromosome:NZ_CP075564.1/CP075564.1; plasmid p1:NZ_CP075565.1/CP075565.1	2021-10-12T00:00:00Z	ftp://ftp.ncbi.nlm.nih.gov/genomes/all/GCA/020/423/125/GCA_020423125.1_ASM2042312v1	ftp://ftp.ncbi.nlm.nih.gov/genomes/all/GCF/020/423/125/GCF_020423125.1_ASM2042312v1	4193	6	76	31	127
Aeromonas rivipollensis	KN-Mc-11N1	Myocastor coypus			South Korea	Gimhae-si	GCA_003015165.1	Complete	4.5089	61.9	NZ_CP027856.1	GCF_003015165.1	chromosome:NZ_CP027856.1/CP027856.1	2018-03-26T00:00:00Z	ftp://ftp.ncbi.nlm.nih.gov/genomes/all/GCA/003/015/165/GCA_003015165.1_ASM301516v1	ftp://ftp.ncbi.nlm.nih.gov/genomes/all/GCF/003/015/165/GCF_003015165.1_ASM301516v1	4181	6	104	31	124
Aeromonas rivuli	20-VB00005	ready-to-eat food			Germany	Everswinkel, North Rhine-Westphalia	GCA_020149575.1	Complete	4.35793	59.9	NZ_CP079742.1	GCF_020149575.1	chromosome:NZ_CP079742.1/CP079742.1	2021-09-27T00:00:00Z	ftp://ftp.ncbi.nlm.nih.gov/genomes/all/GCA/020/149/575/GCA_020149575.1_ASM2014957v1	ftp://ftp.ncbi.nlm.nih.gov/genomes/all/GCF/020/149/575/GCF_020149575.1_ASM2014957v1	4020	4	34	31	122
Aeromonas salmonicida	SRW-OG1	Epinephelus coioiaes			China	Fujian	GCA_012931585.1	Complete	4.62172	59	NZ_CP051883.1	GCF_012931585.1	chromosome:NZ_CP051883.1/CP051883.1	2020-04-29T00:00:00Z	ftp://ftp.ncbi.nlm.nih.gov/genomes/all/GCA/012/931/585/GCA_012931585.1_ASM1293158v1	ftp://ftp.ncbi.nlm.nih.gov/genomes/all/GCF/012/931/585/GCF_012931585.1_ASM1293158v1	4250	4	39	31	127
Aeromonas sanarellii	NS1	Water			China	Jinan	GCA_019334425.1	Complete	5.20638	61.5	NZ_CP079751.1	GCF_019334425.1	chromosome:NZ_CP079751.1/CP079751.1	2021-07-25T00:00:00Z	ftp://ftp.ncbi.nlm.nih.gov/genomes/all/GCA/019/334/425/GCA_019334425.1_ASM1933442v1	ftp://ftp.ncbi.nlm.nih.gov/genomes/all/GCF/019/334/425/GCF_019334425.1_ASM1933442v1	4967	6	611	28	121
Aeromonas schubertii	WL1483		Ophiocephalus argus	snakehead fish	China	Foshan city,Guangdong Province	GCA_001447335.1	Complete	4.40003	61.5	NZ_CP013067.1	GCF_001447335.1	chromosome:NZ_CP013067.1/CP013067.1	2015-11-23T00:00:00Z	ftp://ftp.ncbi.nlm.nih.gov/genomes/all/GCA/001/447/335/GCA_001447335.1_ASM144733v1	ftp://ftp.ncbi.nlm.nih.gov/genomes/all/GCF/001/447/335/GCF_001447335.1_ASM144733v1	4323	7	165	27	107
Aeromonas simiae	A6	sewage			China	Wenzhou	GCA_014892695.1	Complete	3.9741	60.6	NZ_CP040449.1	GCF_014892695.1	chromosome:NZ_CP040449.1/CP040449.1	2019-10-09T00:00:00Z	ftp://ftp.ncbi.nlm.nih.gov/genomes/all/GCA/014/892/695/GCA_014892695.1_ASM1489269v1	ftp://ftp.ncbi.nlm.nih.gov/genomes/all/GCF/014/892/695/GCF_014892695.1_ASM1489269v1	3782	4	56	31	126
Aeromonas sp. 1805	1805		fish		USA	California	GCA_013085525.1	Complete	4.83478	61.3	NZ_CP038515.1	GCF_013085525.1	chromosome:NZ_CP038515.1/CP038515.1	2020-05-14	ftp://ftp.ncbi.nlm.nih.gov/genomes/all/GCA/013/085/525/GCA_013085525.1_ASM1308552v1	ftp://ftp.ncbi.nlm.nih.gov/genomes/all/GCF/013/085/525/GCF_013085525.1_ASM1308552v1	4484	8	139	31	126
Aeromonas sp. ASNIH1	ASNIH1		Homo sapiens		USA		GCA_002934285.1	Complete	5.0794	61.2568	NZ_CP026228.1	GCF_002934285.1	chromosome:NZ_CP026228.1/CP026228.1; plasmid pAER-cc3e:NZ_CP026229.1/CP026229.1; plasmid pKPC-038c:NZ_CP026230.1/CP026230.1	2018-02-06	ftp://ftp.ncbi.nlm.nih.gov/genomes/all/GCA/002/934/285/GCA_002934285.1_ASM293428v1	ftp://ftp.ncbi.nlm.nih.gov/genomes/all/GCF/002/934/285/GCF_002934285.1_ASM293428v1	4878	8	113	31	124
Aeromonas sp. ASNIH2	ASNIH2		Homo sapiens		USA		GCA_002934795.1	Complete	4.86453	61.1194	NZ_CP026406.1	GCF_002934795.1	chromosome:NZ_CP026406.1/CP026406.1; plasmid pAER-0ed9:NZ_CP026411.1/CP026411.1; plasmid pAER-ba17:NZ_CP026407.1/CP026407.1; plasmid pAER-e58e:NZ_CP026410.1/CP026410.1; plasmid pAER-f133:NZ_CP026408.1/CP026408.1; plasmid pAER-c633:NZ_CP026409.1/CP026409.1	2018-02-04	ftp://ftp.ncbi.nlm.nih.gov/genomes/all/GCA/002/934/795/GCA_002934795.1_ASM293479v1	ftp://ftp.ncbi.nlm.nih.gov/genomes/all/GCF/002/934/795/GCF_002934795.1_ASM293479v1	4637	5	147	31	126
Aeromonas sp. ASNIH3	ASNIH3		Homo sapiens		USA		GCA_002903405.1	Complete	5.03391	61.1466	NZ_CP026222.1	GCF_002903405.1	chromosome:NZ_CP026222.1/CP026222.1; plasmid pKPC-8e09:NZ_CP026225.1/CP026225.1; plasmid pKPC-cd17:NZ_CP026224.1/CP026224.1; plasmid pAER-3367:NZ_CP026223.1/CP026223.1	2018-01-29	ftp://ftp.ncbi.nlm.nih.gov/genomes/all/GCA/002/903/405/GCA_002903405.1_ASM290340v1	ftp://ftp.ncbi.nlm.nih.gov/genomes/all/GCF/002/903/405/GCF_002903405.1_ASM290340v1	4787	5	107	31	122
Aeromonas sp. ASNIH4	ASNIH4		Homo sapiens		USA		GCA_002934425.1	Complete	5.4802	60.7541	NZ_CP026217.1	GCF_002934425.1	chromosome:NZ_CP026217.1/CP026217.1; plasmid pKPC-ac48:NZ_CP026219.1/CP026219.1; plasmid pAER-a82d:NZ_CP026220.1/CP026220.1; plasmid pAER-f909:NZ_CP026221.1/CP026221.1; plasmid pAER-1351:NZ_CP026218.1/CP026218.1	2018-02-06	ftp://ftp.ncbi.nlm.nih.gov/genomes/all/GCA/002/934/425/GCA_002934425.1_ASM293442v1	ftp://ftp.ncbi.nlm.nih.gov/genomes/all/GCF/002/934/425/GCF_002934425.1_ASM293442v1	5161	9	87	31	126
Aeromonas sp. ASNIH5	ASNIH5		Homo sapiens		USA		GCA_002902865.1	Complete	4.7832	61.783	NZ_CP026122.1	GCF_002902865.1	chromosome:NZ_CP026122.1/CP026122.1; plasmid pKPC-b21f:NZ_CP026123.1/CP026123.1	2018-01-29	ftp://ftp.ncbi.nlm.nih.gov/genomes/all/GCA/002/902/865/GCA_002902865.1_ASM290286v1	ftp://ftp.ncbi.nlm.nih.gov/genomes/all/GCF/002/902/865/GCF_002902865.1_ASM290286v1	4486	7	70	31	122
Aeromonas sp. ASNIH7	ASNIH7		Homo sapiens		USA		GCA_002903485.1	Complete	4.86866	60.747	NZ_CP026226.1	GCF_002903485.1	chromosome:NZ_CP026226.1/CP026226.1; plasmid pKPC-1ac6:NZ_CP026227.1/CP026227.1	2018-01-29	ftp://ftp.ncbi.nlm.nih.gov/genomes/all/GCA/002/903/485/GCA_002903485.1_ASM290348v1	ftp://ftp.ncbi.nlm.nih.gov/genomes/all/GCF/002/903/485/GCF_002903485.1_ASM290348v1	4534	7	209	31	122
Aeromonas sp. CA23	CA23	Lake Cadagno			Switzerland	Ticino	GCA_002587065.1	Complete	5.09921	60.2	NZ_CP023818.1	GCF_002587065.1	chromosome:NZ_CP023818.1/CP023818.1	2017-10-18	ftp://ftp.ncbi.nlm.nih.gov/genomes/all/GCA/002/587/065/GCA_002587065.1_ASM258706v1	ftp://ftp.ncbi.nlm.nih.gov/genomes/all/GCF/002/587/065/GCF_002587065.1_ASM258706v1	4739	5	116	31	128
Aeromonas sp. CU5	CU5	Iron object(Lake Neuchatel)			Switzerland	Cudrefin	GCA_002586745.1	Complete	4.6156	57.9	NZ_CP023817.1	GCF_002586745.1	chromosome:NZ_CP023817.1/CP023817.1	2017-10-18	ftp://ftp.ncbi.nlm.nih.gov/genomes/all/GCA/002/586/745/GCA_002586745.1_ASM258674v1	ftp://ftp.ncbi.nlm.nih.gov/genomes/all/GCF/002/586/745/GCF_002586745.1_ASM258674v1	4194	6	88	31	125
Aeromonas sp. FDAARGOS 1402	FDAARGOS 1402		Homo sapiens		USA	MD	GCA_019046925.1	Complete	4.92254	60.9162	NZ_CP077201.1	GCF_019046925.1	chromosome:NZ_CP077201.1/CP077201.1; plasmid unnamed1:NZ_CP077202.1/CP077202.1; plasmid unnamed2:NZ_CP077203.1/CP077203.1; plasmid unnamed3:NZ_CP077204.1/CP077204.1	2021-06-28	ftp://ftp.ncbi.nlm.nih.gov/genomes/all/GCA/019/046/925/GCA_019046925.1_ASM1904692v1	ftp://ftp.ncbi.nlm.nih.gov/genomes/all/GCF/019/046/925/GCF_019046925.1_ASM1904692v1	4603	10	123	31	124
Aeromonas sp. FDAARGOS 1403	FDAARGOS 1403		Homo sapiens		USA	MD	GCA_019047325.1	Complete	4.81978	61.9	NZ_CP077249.1	GCF_002903485.1	chromosome:NZ_CP077249.1/CP077249.1	2021-06-28	ftp://ftp.ncbi.nlm.nih.gov/genomes/all/GCA/019/047/325/GCA_019047325.1_ASM1904732v1	ftp://ftp.ncbi.nlm.nih.gov/genomes/all/GCF/019/047/325/GCF_019047325.1_ASM1904732v1	4397	8	19	31	126
Aeromonas sp. FDAARGOS 1404	FDAARGOS 1404		Homo sapiens		USA	MD	GCA_019047085.1	Complete	4.73867	58.5	NZ_CP077237.1	GCF_019047085.1	chromosome:NZ_CP077237.1/CP077237.1	2021-06-28	ftp://ftp.ncbi.nlm.nih.gov/genomes/all/GCA/019/047/085/GCA_019047085.1_ASM1904708v1	ftp://ftp.ncbi.nlm.nih.gov/genomes/all/GCF/019/047/085/GCF_019047085.1_ASM1904708v1	4369	4	48	31	123
Aeromonas sp. FDAARGOS 1405	FDAARGOS 1405		Homo sapiens		USA	MD	GCA_019048265.1	Complete	4.61419	58.445	NZ_CP077311.1	GCF_019048265.1	chromosome:NZ_CP077311.1/CP077311.1; plasmid unnamed1:NZ_CP077312.1/CP077312.1; plasmid unnamed2:NZ_CP077313.1/CP077313.1	2021-06-28	ftp://ftp.ncbi.nlm.nih.gov/genomes/all/GCA/019/048/265/GCA_019048265.1_ASM1904826v1	ftp://ftp.ncbi.nlm.nih.gov/genomes/all/GCF/019/048/265/GCF_019048265.1_ASM1904826v1	4218	4	45	31	124
Aeromonas sp. FDAARGOS 1406	FDAARGOS 1406		Homo sapiens		USA	MD	GCA_019048565.1	Complete	4.64583	61.1	NZ_CP077378.1	GCF_019048565.1	chromosome:NZ_CP077378.1/CP077378.1	2021-06-28	ftp://ftp.ncbi.nlm.nih.gov/genomes/all/GCA/019/048/565/GCA_019048565.1_ASM1904856v1	ftp://ftp.ncbi.nlm.nih.gov/genomes/all/GCF/019/048/565/GCF_019048565.1_ASM1904856v1	4354	6	144	31	124
Aeromonas sp. FDAARGOS 1407	FDAARGOS 1407		Homo sapiens		USA	MD	GCA_019048725.1	Complete	4.70152	59.7015	NZ_CP077399.1	GCF_019048725.1	chromosome:NZ_CP077399.1/CP077399.1; plasmid unnamed:NZ_CP077400.1/CP077400.1	2021-06-28	ftp://ftp.ncbi.nlm.nih.gov/genomes/all/GCA/019/048/725/GCA_019048725.1_ASM1904872v1	ftp://ftp.ncbi.nlm.nih.gov/genomes/all/GCF/019/048/725/GCF_019048725.1_ASM1904872v1	4405	6	70	31	124
Aeromonas sp. FDAARGOS 1408	FDAARGOS 1408		Homo sapiens		USA	MD	GCA_019048665.1	Complete	4.84443	61.5	NZ_CP077394.1	GCF_019048665.1	chromosome:NZ_CP077394.1/CP077394.1	2021-06-28	ftp://ftp.ncbi.nlm.nih.gov/genomes/all/GCA/019/048/665/GCA_019048665.1_ASM1904866v1	ftp://ftp.ncbi.nlm.nih.gov/genomes/all/GCF/019/048/665/GCF_019048665.1_ASM1904866v1	4509	6	36	31	127
Aeromonas sp. FDAARGOS 1409	FDAARGOS 1409		Homo sapiens		USA	MD	GCA_019048705.1	Complete	4.37795	62.9	NZ_CP077395.1	GCF_019048705.1	chromosome:NZ_CP077395.1/CP077395.1	2021-06-28	ftp://ftp.ncbi.nlm.nih.gov/genomes/all/GCA/019/048/705/GCA_019048705.1_ASM1904870v1	ftp://ftp.ncbi.nlm.nih.gov/genomes/all/GCF/019/048/705/GCF_019048705.1_ASM1904870v1	4044	6	58	31	125
Aeromonas sp. FDAARGOS 1410	FDAARGOS 1410		Homo sapiens		USA	MD	GCA_019048745.1	Complete	4.51029	58.9868	NZ_CP077401.1	GCF_019048745.1	chromosome:NZ_CP077401.1/CP077401.1; plasmid unnamed:NZ_CP077402.1/CP077402.1	2021-06-28	ftp://ftp.ncbi.nlm.nih.gov/genomes/all/GCA/019/048/745/GCA_019048745.1_ASM1904874v1	ftp://ftp.ncbi.nlm.nih.gov/genomes/all/GCF/019/048/745/GCF_019048745.1_ASM1904874v1	4200	4	30	31	123
Aeromonas sp. FDAARGOS 1411	FDAARGOS 1411		Homo sapiens		USA	MD	GCA_019047125.1	Complete	4.53945	58.8	NZ_CP077214.1	GCF_019047125.1	chromosome:NZ_CP077214.1/CP077214.1	2021-06-28	ftp://ftp.ncbi.nlm.nih.gov/genomes/all/GCA/019/047/125/GCA_019047125.1_ASM1904712v1	ftp://ftp.ncbi.nlm.nih.gov/genomes/all/GCF/019/047/125/GCF_019047125.1_ASM1904712v1	4148	5	28	31	123
Aeromonas sp. FDAARGOS 1414	FDAARGOS 1414		Homo sapiens		USA	MD	GCA_019047065.1	Complete	4.49383	58.6	NZ_CP077210.1	GCF_019047065.1	chromosome:NZ_CP077210.1/CP077210.1	2021-06-28	ftp://ftp.ncbi.nlm.nih.gov/genomes/all/GCA/019/047/065/GCA_019047065.1_ASM1904706v1	ftp://ftp.ncbi.nlm.nih.gov/genomes/all/GCF/019/047/065/GCF_019047065.1_ASM1904706v1	4093	4	35	31	123
Aeromonas sp. FDAARGOS 1415	FDAARGOS 1415		Homo sapiens		USA	MD	GCA_019048365.1	Complete	4.34643	62.2941	NZ_CP077363.1	GCF_019048365.1	chromosome:NZ_CP077363.1/CP077363.1; plasmid unnamed:NZ_CP077364.1/CP077364.1	2021-06-28	ftp://ftp.ncbi.nlm.nih.gov/genomes/all/GCA/019/048/365/GCA_019048365.1_ASM1904836v1	ftp://ftp.ncbi.nlm.nih.gov/genomes/all/GCF/019/048/365/GCF_019048365.1_ASM1904836v1	4014	5	55	31	123
Aeromonas sp. FDAARGOS 1416	FDAARGOS 1416		Homo sapiens		USA	MD	GCA_019048085.1	Complete	4.51883	58.8	NZ_CP077301.1	GCF_019048085.1	chromosome:NZ_CP077301.1/CP077301.1	2021-06-28	ftp://ftp.ncbi.nlm.nih.gov/genomes/all/GCA/019/048/085/GCA_019048085.1_ASM1904808v1	ftp://ftp.ncbi.nlm.nih.gov/genomes/all/GCF/019/048/085/GCF_019048085.1_ASM1904808v1	4138	4	35	31	123
Aeromonas sp. FDAARGOS 1417	FDAARGOS 1417		Homo sapiens		USA	MD	GCA_019046985.1	Complete	4.79322	58.622	NZ_CP077221.1	GCF_019046985.1	chromosome:NZ_CP077221.1/CP077221.1; plasmid unnamed:NZ_CP077222.1/CP077222.1	2021-06-28	ftp://ftp.ncbi.nlm.nih.gov/genomes/all/GCA/019/046/985/GCA_019046985.1_ASM1904698v1	ftp://ftp.ncbi.nlm.nih.gov/genomes/all/GCF/019/046/985/GCF_019046985.1_ASM1904698v1	4476	4	63	31	122
Aeromonas sp. FDAARGOS 1418	FDAARGOS 1418		Homo sapiens		USA	MD	GCA_019048585.1	Complete	4.45404	61.7	NZ_CP077387.1	GCF_019048585.1	chromosome:NZ_CP077387.1/CP077387.1	2021-06-28	ftp://ftp.ncbi.nlm.nih.gov/genomes/all/GCA/019/048/585/GCA_019048585.1_ASM1904858v1	ftp://ftp.ncbi.nlm.nih.gov/genomes/all/GCF/019/048/585/GCF_019048585.1_ASM1904858v1	4150	8	46	31	122
Aeromonas sp. FDAARGOS 1419	FDAARGOS 1419		Homo sapiens		USA	MD	GCA_019047045.1	Complete	4.58877	58.9	NZ_CP077209.1	GCF_019047045.1	chromosome:NZ_CP077209.1/CP077209.1	2021-06-28	ftp://ftp.ncbi.nlm.nih.gov/genomes/all/GCA/019/047/045/GCA_019047045.1_ASM1904704v1	ftp://ftp.ncbi.nlm.nih.gov/genomes/all/GCF/019/047/045/GCF_019047045.1_ASM1904704v1	4194	4	49	31	124
Aeromonas sp. WP2-W18-CRE-05	WP2-W18-CRE-05	wastewater			Japan	Tokyo	GCA_014168615.1	Complete	5.06926	61.0924	NZ_AP021917.1	GCF_014168615.1	chromosome:NZ_AP021917.1/AP021917.1; plasmid pWP2-W18-CRE-05_1:NZ_AP021918.1/AP021918.1; plasmid pWP2-W18-CRE-05_2:NZ_AP021919.1/AP021919.1; plasmid pWP2-W18-CRE-05_3:NZ_AP021920.1/AP021920.1; plasmid pWP2-W18-CRE-05_4:NZ_AP021921.1/AP021921.1; plasmid pWP2-W18-CRE-05_5:NZ_AP021922.1/AP021922.1; plasmid pWP2-W18-CRE-05_6:NZ_AP021923.1/AP021923.1; plasmid pWP2-W18-CRE-05_7:NZ_AP021924.1/AP021924.1…	2020-07-21	ftp://ftp.ncbi.nlm.nih.gov/genomes/all/GCA/014/168/615/GCA_014168615.1_ASM1416861v1	ftp://ftp.ncbi.nlm.nih.gov/genomes/all/GCF/014/168/615/GCF_014168615.1_ASM1416861v1	4827	6	115	31	125
Aeromonas veronii	FDAARGOS_632	clinical isolate	Homo sapiens		USA	KY	GCA_008693705.1	Complete	4.56187	58.8994	NZ_CP044060.1	GCF_008693705.1	chromosome:NZ_CP044060.1/CP044060.1; plasmid unnamed1:NZ_CP044061.1/CP044061.1	2019-09-25T00:00:00Z	ftp://ftp.ncbi.nlm.nih.gov/genomes/all/GCA/008/693/705/GCA_008693705.1_ASM869370v1	ftp://ftp.ncbi.nlm.nih.gov/genomes/all/GCF/008/693/705/GCF_008693705.1_ASM869370v1	4189	4	16	31	122
Aeromonas sp. 2692-1	2692-1							Complete	5.02842	61.1833	NZ_CP038513.1	GCA_013085505.1	chromosome:NZ_CP038513.1/CP038513.1; plasmid unnamed:NZ_CP038514.1/CP038514.1	2022-07-06T00:00:00Z	ftp://ftp.ncbi.nlm.nih.gov/genomes/all/GCA/013/085/505/GCA_013085505.1_ASM1308550v1	ftp://ftp.ncbi.nlm.nih.gov/genomes/all/GCF/013/085/505/GCF_013085505.1_ASM1308550v1	4707	8	134	31	126
