# Supplementary material for: Whole spectrum of Aeromonas hydrophila virulence determinants and the identification of novel SNPs using comparative pathogenomics
Source: Sci Rep. 2023 May 12;13:7712. doi: 10.1038/s41598-023-34887-1 (PMC10182093; doi:10.1038/s41598-023-34887-1)
Supplement: Supplementary file 2 — Supplementary Table S2. [file 41598_2023_34887_MOESM2_ESM.xlsx]

## Sheet: ANIm_percentage_identity
Supplementary Table S2: The ANIm values between 95 Aeromonas spp. genomes calculated using the standard MUMer algorithm (Kurtz et al., 2004).
	Aeromonas_sp._ASNIH5	Aeromonas_hydrophila_CSUSB2	Aeromonas_sp._FDAARGOS_1406	Aeromonas_sp._FDAARGOS_1416	Aeromonas_dhakensis_71431	Aeromonas_hydrophila_4960	Aeromonas_hydrophila_JBN2301	Aeromonas_hydrophila_Aer_Pi25.1HTAS	Aeromonas_hydrophila_23-C-23	Aeromonas_hydrophila_WCX23_NZ_CP038463	Aeromonas_hydrophila_FDAARGOS_916	Aeromonas_media_TR3_1	Aeromonas_hydrophila_GD21SC2284TT	Aeromonas_sp._FDAARGOS_1410	Aeromonas_sanarellii_NS1	Aeromonas_sp._ASNIH7	Aeromonas_hydrophila_3206	Aeromonas_sp._ASNIH4	Aeromonas_hydrophila_71339	Aeromonas_hydrophila_AHNIH1	Aeromonas_hydrophila_WP8-S18-ESBL-02	Aeromonas_salmonicida_SRW-OG1	Aeromonas_hydrophila_WCX23_CP028418	Aeromonas_sp._ASNIH2	Aeromonas_hydrophila_A008N2	Aeromonas_allosaccharophila_FDAARGOS_933	Aeromonas_sp._1805	Aeromonas_hydrophila_ML09-119	Aeromonas_sp._FDAARGOS_1402	Aeromonas_hydrophila_Ah27	Aeromonas_simiae_A6	Aeromonas_hydrophila_Aer_Brac66	Aeromonas_sp._FDAARGOS_1417	Aeromonas_enteropelogenes_FDAARGOS_1509	Aeromonas_hydrophila_3924	Aeromonas_hydrophila_B11	Aeromonas_sp._FDAARGOS_1415	Aeromonas_australiensis_Isolate4	Aeromonas_sp._FDAARGOS_1411	Aeromonas_hydrophila_RM8376	Aeromonas_hydrophila_D4	Aeromonas_hydrophila_WCHAH045096	Aeromonas_sp._ASNIH3	Aeromonas_hydrophila_NUITM-VA1	Aeromonas_sp._FDAARGOS_1418	Aeromonas_hydrophila_YL17	Aeromonas_hydrophila_4AK4	Aeromonas_hydrophila_2359	Aeromonas_sp._2692-1
Aeromonas_sp._ASNIH5	1	0.889382	0.978029	0.875916	0.88984	0.889191	0.889402	0.889022	0.888888	0.888897	0.889204	0.893146	0.887779	0.874035	0.916285	0.978711	0.88912	0.892888	0.888827	0.888928	0.88989	0.868992	0.889877	0.978648	0.890156	0.873604	0.888861	0.889485	0.978576	0.889261	0.855481	0.888531	0.874467	0.87566	0.889391	0.889624	0.902905	0.891962	0.873722	0.889113	0.889381	0.889653	0.978045	0.88989	0.977728	0.890646	0.891091	0.888824	0.889235
Aeromonas_hydrophila_CSUSB2	0.889382	1	0.888966	0.883891	0.933895	0.969422	0.967688	0.967673	0.968399	0.968364	0.969237	0.883155	0.969174	0.885789	0.88925	0.888169	0.968243	0.968348	0.976879	0.969647	0.970507	0.880277	0.968787	0.888595	0.977747	0.883054	0.97025	0.968049	0.887748	0.968126	0.853157	0.97076	0.883506	0.881148	0.969295	0.934484	0.886873	0.88484	0.883498	0.969238	0.968111	0.970729	0.888708	0.970862	0.888255	0.93403	0.882737	0.968097	0.969246
Aeromonas_sp._FDAARGOS_1406	0.978029	0.888966	1	0.874421	0.889583	0.88816	0.888231	0.888247	0.888455	0.888523	0.887853	0.892918	0.889029	0.874383	0.91872	0.979424	0.888251	0.8906	0.888681	0.888557	0.889187	0.86755	0.889693	0.979536	0.888913	0.87304	0.888142	0.888472	0.98006	0.888504	0.854051	0.888012	0.873449	0.876935	0.888321	0.889308	0.904669	0.891419	0.872918	0.887974	0.888197	0.88869	0.979663	0.889144	0.979014	0.890056	0.890124	0.889535	0.88944
Aeromonas_sp._FDAARGOS_1416	0.875916	0.883891	0.874421	1	0.882018	0.883076	0.883283	0.883694	0.884847	0.885027	0.882594	0.87241	0.882204	0.905628	0.87334	0.873973	0.883116	0.882828	0.883281	0.88257	0.883586	0.873005	0.886064	0.873215	0.883456	0.936949	0.882793	0.883184	0.874337	0.883517	0.849677	0.883363	0.964839	0.877569	0.88295	0.882053	0.872743	0.873019	0.963769	0.882493	0.883275	0.883656	0.874035	0.883668	0.873663	0.882174	0.872711	0.88264	0.883192
Aeromonas_dhakensis_71431	0.88984	0.933895	0.889583	0.882018	1	0.93332	0.934346	0.934222	0.934468	0.93447	0.933809	0.881	0.933695	0.884217	0.889263	0.889253	0.933387	0.933585	0.933902	0.933856	0.935009	0.877208	0.934314	0.889304	0.933793	0.880775	0.933619	0.934318	0.889506	0.934286	0.853797	0.934079	0.882099	0.886478	0.933614	0.972979	0.891335	0.881842	0.881736	0.93381	0.934336	0.934423	0.889637	0.933756	0.889347	0.973393	0.881058	0.932501	0.93338
Aeromonas_hydrophila_4960	0.889191	0.969422	0.88816	0.883076	0.93332	1	0.969281	0.970035	0.968835	0.968851	0.970448	0.883147	0.968295	0.884539	0.888767	0.888083	0.969732	0.968853	0.969575	0.969713	0.970284	0.879744	0.968922	0.888161	0.969606	0.882771	0.969868	0.969513	0.88792	0.969563	0.853098	0.97034	0.883262	0.881293	0.970092	0.933893	0.886337	0.884267	0.883044	0.970426	0.969624	0.970241	0.888209	0.970275	0.888881	0.933497	0.882752	0.968336	0.968857
Aeromonas_hydrophila_JBN2301	0.889402	0.967688	0.888231	0.883283	0.934346	0.969281	1	0.968684	0.968905	0.968905	0.969535	0.882509	0.968349	0.884343	0.888218	0.888157	0.968938	0.968241	0.968223	0.968968	0.969043	0.879851	0.969486	0.888215	0.968698	0.882878	0.968246	0.999446	0.887819	0.999552	0.852748	0.969603	0.883623	0.881217	0.969503	0.934506	0.886468	0.884043	0.883316	0.969544	0.999874	0.969476	0.888897	0.969092	0.888084	0.933719	0.882787	0.967059	0.968843
Aeromonas_hydrophila_Aer_Pi25.1HTAS	0.889022	0.967673	0.888247	0.883694	0.934222	0.970035	0.968684	1	0.968863	0.968863	0.970065	0.882634	0.96807	0.885404	0.888083	0.888504	0.970539	0.968445	0.968285	0.968906	0.969073	0.87958	0.969274	0.888263	0.968845	0.882167	0.969353	0.968825	0.887791	0.969068	0.853122	0.969508	0.883371	0.881113	0.970229	0.934641	0.886563	0.884031	0.882818	0.970063	0.969117	0.969065	0.888622	0.969396	0.888486	0.934339	0.882775	0.967392	0.968402
Aeromonas_hydrophila_23-C-23	0.888888	0.968399	0.888455	0.884847	0.934468	0.968835	0.968905	0.968863	1	0.999924	0.969078	0.882874	0.967902	0.884938	0.888555	0.888264	0.968585	0.967708	0.968455	0.967829	0.969314	0.879296	0.999519	0.888568	0.96879	0.88344	0.968512	0.96926	0.888025	0.968576	0.853186	0.969284	0.884617	0.880957	0.96879	0.933686	0.886554	0.883382	0.883626	0.96908	0.968896	0.968748	0.889181	0.968894	0.888425	0.932942	0.882686	0.967273	0.968499
Aeromonas_hydrophila_WCX23_NZ_CP038463	0.888897	0.968364	0.888523	0.885027	0.93447	0.968851	0.968905	0.968863	0.999924	1	0.969046	0.882873	0.967815	0.884889	0.888473	0.888123	0.968585	0.967709	0.968453	0.967827	0.969313	0.87949	0.999824	0.888319	0.96878	0.883604	0.96851	0.969259	0.888037	0.968622	0.853189	0.969282	0.884612	0.881145	0.968791	0.933686	0.8867	0.88338	0.883666	0.969074	0.968895	0.968745	0.889177	0.968838	0.888435	0.932973	0.882682	0.96727	0.968487
Aeromonas_hydrophila_FDAARGOS_916	0.889204	0.969237	0.887853	0.882594	0.933809	0.970448	0.969535	0.970065	0.969078	0.969046	1	0.882625	0.968775	0.884643	0.888712	0.888575	0.969719	0.969284	0.969644	0.970143	0.97054	0.879825	0.969218	0.888129	0.969943	0.88221	0.969909	0.969582	0.88811	0.969935	0.85332	0.970418	0.882895	0.880822	0.970551	0.934727	0.886848	0.883702	0.882958	0.999994	0.970019	0.970241	0.88872	0.970219	0.88871	0.934129	0.882838	0.968834	0.969443
Aeromonas_media_TR3_1	0.893146	0.883155	0.892918	0.87241	0.881	0.883147	0.882509	0.882634	0.882874	0.882873	0.882625	1	0.882513	0.870424	0.897845	0.893074	0.882219	0.88277	0.882813	0.882971	0.883051	0.874121	0.883669	0.892322	0.882725	0.875753	0.88311	0.882281	0.892074	0.882654	0.8509	0.88353	0.873669	0.872631	0.88281	0.880953	0.891381	0.974303	0.87293	0.882642	0.882625	0.883487	0.89102	0.883207	0.891619	0.881509	0.933628	0.882442	0.883465
Aeromonas_hydrophila_GD21SC2284TT	0.887779	0.969174	0.889029	0.882204	0.933695	0.968295	0.968349	0.96807	0.967902	0.967815	0.968775	0.882513	1	0.884154	0.889578	0.88851	0.968238	0.967163	0.968857	0.968934	0.96983	0.878263	0.967798	0.889479	0.969105	0.881694	0.969801	0.968522	0.890966	0.968386	0.854361	0.970089	0.882734	0.879816	0.968469	0.933755	0.886298	0.882935	0.882698	0.968783	0.968394	0.969903	0.889292	0.970414	0.888984	0.93295	0.881644	0.967743	0.982287
Aeromonas_sp._FDAARGOS_1410	0.874035	0.885789	0.874383	0.905628	0.884217	0.884539	0.884343	0.885404	0.884938	0.884889	0.884643	0.870424	0.884154	1	0.872111	0.873218	0.885098	0.884016	0.884573	0.884052	0.885252	0.867407	0.885342	0.872747	0.885211	0.897885	0.884308	0.884473	0.873508	0.884559	0.850112	0.885501	0.903035	0.877062	0.884498	0.883428	0.873131	0.871038	0.906074	0.884555	0.884269	0.884754	0.873134	0.884595	0.874155	0.883698	0.869695	0.885185	0.884557
Aeromonas_sanarellii_NS1	0.916285	0.88925	0.91872	0.87334	0.889263	0.888767	0.888218	0.888083	0.888555	0.888473	0.888712	0.897845	0.889578	0.872111	1	0.918558	0.888137	0.890069	0.888574	0.889741	0.888767	0.869072	0.889666	0.918705	0.887863	0.872875	0.889124	0.887916	0.91737	0.887776	0.854438	0.888397	0.873442	0.877083	0.888263	0.889564	0.912442	0.896831	0.872689	0.888663	0.888098	0.89025	0.915987	0.889914	0.915797	0.890056	0.897781	0.888615	0.889349
Aeromonas_sp._ASNIH7	0.978711	0.888169	0.979424	0.873973	0.889253	0.888083	0.888157	0.888504	0.888264	0.888123	0.888575	0.893074	0.88851	0.873218	0.918558	1	0.88794	0.891025	0.888401	0.888603	0.889395	0.868074	0.889127	0.979449	0.888487	0.874054	0.888342	0.887877	0.981289	0.888099	0.85651	0.887705	0.872885	0.876541	0.888338	0.889045	0.903583	0.891529	0.872769	0.888492	0.888098	0.889146	0.979794	0.888868	0.979546	0.890241	0.890162	0.890133	0.889109
Aeromonas_hydrophila_3206	0.88912	0.968243	0.888251	0.883116	0.933387	0.969732	0.968938	0.970539	0.968585	0.968585	0.969719	0.882219	0.968238	0.885098	0.888137	0.88794	1	0.968767	0.968523	0.969039	0.96944	0.879357	0.968779	0.888155	0.968991	0.882685	0.969303	0.969254	0.887907	0.968929	0.852805	0.969236	0.883338	0.880931	0.969879	0.933836	0.885554	0.883022	0.883176	0.969682	0.968907	0.969066	0.888352	0.969319	0.888182	0.933469	0.882228	0.968013	0.968771
Aeromonas_sp._ASNIH4	0.892888	0.968348	0.8906	0.882828	0.933585	0.968853	0.968241	0.968445	0.967708	0.967709	0.969284	0.88277	0.967163	0.884016	0.890069	0.891025	0.968767	1	0.968483	0.968892	0.96938	0.87925	0.967877	0.890595	0.968672	0.882279	0.968939	0.968352	0.89002	0.968439	0.854733	0.969557	0.883048	0.88057	0.969278	0.933506	0.886835	0.884293	0.883134	0.969283	0.968614	0.969181	0.890491	0.968964	0.889596	0.93323	0.882836	0.967064	0.967945
Aeromonas_hydrophila_71339	0.888827	0.976879	0.888681	0.883281	0.933902	0.969575	0.968223	0.968285	0.968455	0.968453	0.969644	0.882813	0.968857	0.884573	0.888574	0.888401	0.968523	0.968483	1	0.9702	0.970295	0.879534	0.968744	0.888389	0.987998	0.882565	0.970233	0.968222	0.888008	0.96812	0.853673	0.971132	0.883862	0.880917	0.969055	0.934488	0.886176	0.88403	0.883233	0.969613	0.968201	0.970582	0.889276	0.970782	0.888381	0.933877	0.882862	0.968298	0.969743
Aeromonas_hydrophila_AHNIH1	0.888928	0.969647	0.888557	0.88257	0.933856	0.969713	0.968968	0.968906	0.967829	0.967827	0.970143	0.882971	0.968934	0.884052	0.889741	0.888603	0.969039	0.968892	0.9702	1	0.971294	0.879728	0.968229	0.888827	0.970356	0.882206	0.970825	0.969015	0.888412	0.969305	0.853114	0.971244	0.882959	0.880639	0.969475	0.934299	0.887086	0.883833	0.882922	0.970134	0.969304	0.971547	0.888761	0.970762	0.888857	0.933874	0.88285	0.968468	0.969807
Aeromonas_hydrophila_WP8-S18-ESBL-02	0.88989	0.970507	0.889187	0.883586	0.935009	0.970284	0.969043	0.969073	0.969314	0.969313	0.97054	0.883051	0.96983	0.885252	0.888767	0.889395	0.96944	0.96938	0.970295	0.971294	1	0.879725	0.9696	0.88903	0.970722	0.883597	0.971178	0.968988	0.888846	0.969025	0.85428	0.972156	0.883562	0.881084	0.969852	0.93442	0.887798	0.884762	0.883646	0.970546	0.968994	0.971646	0.888902	0.971412	0.888837	0.933787	0.882938	0.969153	0.970911
Aeromonas_salmonicida_SRW-OG1	0.868992	0.880277	0.86755	0.873005	0.877208	0.879744	0.879851	0.87958	0.879296	0.87949	0.879825	0.874121	0.878263	0.867407	0.869072	0.868074	0.879357	0.87925	0.879534	0.879728	0.879725	1	0.880112	0.867442	0.879478	0.874404	0.87948	0.87983	0.868023	0.880083	0.847729	0.879881	0.872635	0.867766	0.879877	0.877594	0.868358	0.874401	0.871867	0.879941	0.879969	0.87993	0.867835	0.879576	0.868149	0.8777	0.875507	0.879561	0.879723
Aeromonas_hydrophila_WCX23_CP028418	0.889877	0.968787	0.889693	0.886064	0.934314	0.968922	0.969486	0.969274	0.999519	0.999824	0.969218	0.883669	0.967798	0.885342	0.889666	0.889127	0.968779	0.967877	0.968744	0.968229	0.9696	0.880112	1	0.889675	0.969031	0.8843	0.968828	0.969753	0.888945	0.969204	0.854337	0.969352	0.885262	0.881684	0.969114	0.933553	0.887632	0.883697	0.884396	0.969083	0.96946	0.969089	0.889789	0.968898	0.889291	0.932675	0.88338	0.967567	0.968435
Aeromonas_sp._ASNIH2	0.978648	0.888595	0.979536	0.873215	0.889304	0.888161	0.888215	0.888263	0.888568	0.888319	0.888129	0.892322	0.889479	0.872747	0.918705	0.979449	0.888155	0.890595	0.888389	0.888827	0.88903	0.867442	0.889675	1	0.888509	0.872846	0.887894	0.888167	0.979941	0.888417	0.856858	0.888415	0.873164	0.875552	0.888382	0.889346	0.903411	0.890961	0.872811	0.88801	0.888046	0.889826	0.979724	0.889537	0.979341	0.890687	0.890446	0.88805	0.889137
Aeromonas_hydrophila_A008N2	0.890156	0.977747	0.888913	0.883456	0.933793	0.969606	0.968698	0.968845	0.96879	0.96878	0.969943	0.882725	0.969105	0.885211	0.887863	0.888487	0.968991	0.968672	0.987998	0.970356	0.970722	0.879478	0.969031	0.888509	1	0.882772	0.970775	0.968715	0.888961	0.968497	0.854646	0.971289	0.884065	0.880548	0.96945	0.934354	0.886158	0.883789	0.883393	0.969923	0.968693	0.970943	0.889681	0.970805	0.889085	0.933853	0.882148	0.969142	0.970091
Aeromonas_allosaccharophila_FDAARGOS_933	0.873604	0.883054	0.87304	0.936949	0.880775	0.882771	0.882878	0.882167	0.88344	0.883604	0.88221	0.875753	0.881694	0.897885	0.872875	0.874054	0.882685	0.882279	0.882565	0.882206	0.883597	0.874404	0.8843	0.872846	0.882772	1	0.882253	0.882958	0.872626	0.882929	0.849207	0.882262	0.938702	0.877073	0.88229	0.879955	0.872005	0.875822	0.93659	0.882049	0.882918	0.883292	0.873251	0.882917	0.872197	0.880305	0.874666	0.882069	0.882445
Aeromonas_sp._1805	0.888861	0.97025	0.888142	0.882793	0.933619	0.969868	0.968246	0.969353	0.968512	0.96851	0.969909	0.88311	0.969801	0.884308	0.889124	0.888342	0.969303	0.968939	0.970233	0.970825	0.971178	0.87948	0.968828	0.887894	0.970775	0.882253	1	0.968686	0.888047	0.968543	0.853384	0.972258	0.883466	0.881296	0.96977	0.934088	0.886896	0.883832	0.88332	0.969924	0.968318	0.970947	0.888578	0.97148	0.888669	0.933593	0.882699	0.96902	0.970708
Aeromonas_hydrophila_ML09-119	0.889485	0.968049	0.888472	0.883184	0.934318	0.969513	0.999446	0.968825	0.96926	0.969259	0.969582	0.882281	0.968522	0.884473	0.887916	0.887877	0.969254	0.968352	0.968222	0.969015	0.968988	0.87983	0.969753	0.888167	0.968715	0.882958	0.968686	1	0.88781	0.999597	0.852819	0.969869	0.883398	0.881509	0.969743	0.934397	0.886221	0.883333	0.883171	0.96959	0.999705	0.969287	0.888161	0.969089	0.888234	0.933594	0.882593	0.967066	0.968811
Aeromonas_sp._FDAARGOS_1402	0.978576	0.887748	0.98006	0.874337	0.889506	0.88792	0.887819	0.887791	0.888025	0.888037	0.88811	0.892074	0.890966	0.873508	0.91737	0.981289	0.887907	0.89002	0.888008	0.888412	0.888846	0.868023	0.888945	0.979941	0.888961	0.872626	0.888047	0.88781	1	0.887802	0.855827	0.888277	0.87341	0.875423	0.888237	0.889003	0.90397	0.891271	0.873325	0.888081	0.887713	0.888327	0.980698	0.888564	0.980205	0.889585	0.890127	0.888295	0.888491
Aeromonas_hydrophila_Ah27	0.889261	0.968126	0.888504	0.883517	0.934286	0.969563	0.999552	0.969068	0.968576	0.968622	0.969935	0.882654	0.968386	0.884559	0.887776	0.888099	0.968929	0.968439	0.96812	0.969305	0.969025	0.880083	0.969204	0.888417	0.968497	0.882929	0.968543	0.999597	0.887802	1	0.852768	0.969458	0.883638	0.881387	0.969652	0.934381	0.886076	0.88332	0.883274	0.969963	0.999495	0.969309	0.888499	0.96922	0.888127	0.933559	0.882681	0.967622	0.968799
Aeromonas_simiae_A6	0.855481	0.853157	0.854051	0.849677	0.853797	0.853098	0.852748	0.853122	0.853186	0.853189	0.85332	0.8509	0.854361	0.850112	0.854438	0.85651	0.852805	0.854733	0.853673	0.853114	0.85428	0.847729	0.854337	0.856858	0.854646	0.849207	0.853384	0.852819	0.855827	0.852768	1	0.853171	0.849501	0.852414	0.854027	0.853212	0.853624	0.850755	0.850617	0.853072	0.852383	0.854721	0.85503	0.859811	0.853132	0.853831	0.850055	0.854431	0.852707
Aeromonas_hydrophila_Aer_Brac66	0.888531	0.97076	0.888012	0.883363	0.934079	0.97034	0.969603	0.969508	0.969284	0.969282	0.970418	0.88353	0.970089	0.885501	0.888397	0.887705	0.969236	0.969557	0.971132	0.971244	0.972156	0.879881	0.969352	0.888415	0.971289	0.882262	0.972258	0.969869	0.888277	0.969458	0.853171	1	0.883441	0.881186	0.97015	0.934565	0.886393	0.884231	0.882782	0.970439	0.969623	0.971494	0.888815	0.971894	0.888439	0.934221	0.882736	0.969777	0.971121
Aeromonas_sp._FDAARGOS_1417	0.874467	0.883506	0.873449	0.964839	0.882099	0.883262	0.883623	0.883371	0.884617	0.884612	0.882895	0.873669	0.882734	0.903035	0.873442	0.872885	0.883338	0.883048	0.883862	0.882959	0.883562	0.872635	0.885262	0.873164	0.884065	0.938702	0.883466	0.883398	0.87341	0.883638	0.849501	0.883441	1	0.877809	0.883493	0.881653	0.872193	0.873092	0.964272	0.882876	0.883565	0.884294	0.873992	0.884139	0.872994	0.882273	0.872914	0.882394	0.883108
Aeromonas_enteropelogenes_FDAARGOS_1509	0.87566	0.881148	0.876935	0.877569	0.886478	0.881293	0.881217	0.881113	0.880957	0.881145	0.880822	0.872631	0.879816	0.877062	0.877083	0.876541	0.880931	0.88057	0.880917	0.880639	0.881084	0.867766	0.881684	0.875552	0.880548	0.877073	0.881296	0.881509	0.875423	0.881387	0.852414	0.881186	0.877809	1	0.880821	0.886623	0.880967	0.872293	0.876995	0.880574	0.881009	0.881332	0.874846	0.881143	0.875674	0.886131	0.873442	0.880663	0.880608
Aeromonas_hydrophila_3924	0.889391	0.969295	0.888321	0.88295	0.933614	0.970092	0.969503	0.970229	0.96879	0.968791	0.970551	0.88281	0.968469	0.884498	0.888263	0.888338	0.969879	0.969278	0.969055	0.969475	0.969852	0.879877	0.969114	0.888382	0.96945	0.88229	0.96977	0.969743	0.888237	0.969652	0.854027	0.97015	0.883493	0.880821	1	0.934069	0.886867	0.884336	0.883646	0.970541	0.969575	0.969445	0.88861	0.969974	0.888908	0.933713	0.882675	0.96851	0.969453
Aeromonas_hydrophila_B11	0.889624	0.934484	0.889308	0.882053	0.972979	0.933893	0.934506	0.934641	0.933686	0.933686	0.934727	0.880953	0.933755	0.883428	0.889564	0.889045	0.933836	0.933506	0.934488	0.934299	0.93442	0.877594	0.933553	0.889346	0.934354	0.879955	0.934088	0.934397	0.889003	0.934381	0.853212	0.934565	0.881653	0.886623	0.934069	1	0.891071	0.881943	0.88147	0.934666	0.934461	0.934499	0.889581	0.934349	0.890033	0.972987	0.881591	0.933396	0.934305
Aeromonas_sp._FDAARGOS_1415	0.902905	0.886873	0.904669	0.872743	0.891335	0.886337	0.886468	0.886563	0.886554	0.8867	0.886848	0.891381	0.886298	0.873131	0.912442	0.903583	0.885554	0.886835	0.886176	0.887086	0.887798	0.868358	0.887632	0.903411	0.886158	0.872005	0.886896	0.886221	0.90397	0.886076	0.853624	0.886393	0.872193	0.880967	0.886867	0.891071	1	0.891896	0.872462	0.886761	0.886333	0.88695	0.902727	0.886442	0.902864	0.891486	0.892834	0.886443	0.886612
Aeromonas_australiensis_Isolate4	0.891962	0.88484	0.891419	0.873019	0.881842	0.884267	0.884043	0.884031	0.883382	0.88338	0.883702	0.974303	0.882935	0.871038	0.896831	0.891529	0.883022	0.884293	0.88403	0.883833	0.884762	0.874401	0.883697	0.890961	0.883789	0.875822	0.883832	0.883333	0.891271	0.88332	0.850755	0.884231	0.873092	0.872293	0.884336	0.881943	0.891896	1	0.872909	0.883698	0.883929	0.884035	0.891411	0.883613	0.891027	0.881073	0.932736	0.884122	0.883862
Aeromonas_sp._FDAARGOS_1411	0.873722	0.883498	0.872918	0.963769	0.881736	0.883044	0.883316	0.882818	0.883626	0.883666	0.882958	0.87293	0.882698	0.906074	0.872689	0.872769	0.883176	0.883134	0.883233	0.882922	0.883646	0.871867	0.884396	0.872811	0.883393	0.93659	0.88332	0.883171	0.873325	0.883274	0.850617	0.882782	0.964272	0.876995	0.883646	0.88147	0.872462	0.872909	1	0.882937	0.883322	0.883593	0.873213	0.883978	0.872683	0.881513	0.873157	0.882864	0.883761
Aeromonas_hydrophila_RM8376	0.889113	0.969238	0.887974	0.882493	0.93381	0.970426	0.969544	0.970063	0.96908	0.969074	0.999994	0.882642	0.968783	0.884555	0.888663	0.888492	0.969682	0.969283	0.969613	0.970134	0.970546	0.879941	0.969083	0.88801	0.969923	0.882049	0.969924	0.96959	0.888081	0.969963	0.853072	0.970439	0.882876	0.880574	0.970541	0.934666	0.886761	0.883698	0.882937	1	0.970017	0.970243	0.888611	0.970221	0.888725	0.93413	0.88284	0.96884	0.969432
Aeromonas_hydrophila_D4	0.889381	0.968111	0.888197	0.883275	0.934336	0.969624	0.999874	0.969117	0.968896	0.968895	0.970019	0.882625	0.968394	0.884269	0.888098	0.888098	0.968907	0.968614	0.968201	0.969304	0.968994	0.879969	0.96946	0.888046	0.968693	0.882918	0.968318	0.999705	0.887713	0.999495	0.852383	0.969623	0.883565	0.881009	0.969575	0.934461	0.886333	0.883929	0.883322	0.970017	1	0.969444	0.889057	0.969188	0.888042	0.933651	0.882796	0.967486	0.968965
Aeromonas_hydrophila_WCHAH045096	0.889653	0.970729	0.88869	0.883656	0.934423	0.970241	0.969476	0.969065	0.968748	0.968745	0.970241	0.883487	0.969903	0.884754	0.89025	0.889146	0.969066	0.969181	0.970582	0.971547	0.971646	0.87993	0.969089	0.889826	0.970943	0.883292	0.970947	0.969287	0.888327	0.969309	0.854721	0.971494	0.884294	0.881332	0.969445	0.934499	0.88695	0.884035	0.883593	0.970243	0.969444	1	0.890852	0.971061	0.888434	0.933933	0.882996	0.968911	0.970577
Aeromonas_sp._ASNIH3	0.978045	0.888708	0.979663	0.874035	0.889637	0.888209	0.888897	0.888622	0.889181	0.889177	0.88872	0.89102	0.889292	0.873134	0.915987	0.979794	0.888352	0.890491	0.889276	0.888761	0.888902	0.867835	0.889789	0.979724	0.889681	0.873251	0.888578	0.888161	0.980698	0.888499	0.85503	0.888815	0.873992	0.874846	0.88861	0.889581	0.902727	0.891411	0.873213	0.888611	0.889057	0.890852	1	0.889894	0.980625	0.890222	0.890325	0.88878	0.888795
Aeromonas_hydrophila_NUITM-VA1	0.88989	0.970862	0.889144	0.883668	0.933756	0.970275	0.969092	0.969396	0.968894	0.968838	0.970219	0.883207	0.970414	0.884595	0.889914	0.888868	0.969319	0.968964	0.970782	0.970762	0.971412	0.879576	0.968898	0.889537	0.970805	0.882917	0.97148	0.969089	0.888564	0.96922	0.859811	0.971894	0.884139	0.881143	0.969974	0.934349	0.886442	0.883613	0.883978	0.970221	0.969188	0.971061	0.889894	1	0.888768	0.934168	0.882279	0.968928	0.970186
Aeromonas_sp._FDAARGOS_1418	0.977728	0.888255	0.979014	0.873663	0.889347	0.888881	0.888084	0.888486	0.888425	0.888435	0.88871	0.891619	0.888984	0.874155	0.915797	0.979546	0.888182	0.889596	0.888381	0.888857	0.888837	0.868149	0.889291	0.979341	0.889085	0.872197	0.888669	0.888234	0.980205	0.888127	0.853132	0.888439	0.872994	0.875674	0.888908	0.890033	0.902864	0.891027	0.872683	0.888725	0.888042	0.888434	0.980625	0.888768	1	0.890352	0.890015	0.888785	0.888792
Aeromonas_hydrophila_YL17	0.890646	0.93403	0.890056	0.882174	0.973393	0.933497	0.933719	0.934339	0.932942	0.932973	0.934129	0.881509	0.93295	0.883698	0.890056	0.890241	0.933469	0.93323	0.933877	0.933874	0.933787	0.8777	0.932675	0.890687	0.933853	0.880305	0.933593	0.933594	0.889585	0.933559	0.853831	0.934221	0.882273	0.886131	0.933713	0.972987	0.891486	0.881073	0.881513	0.93413	0.933651	0.933933	0.890222	0.934168	0.890352	1	0.88116	0.933321	0.933467
Aeromonas_hydrophila_4AK4	0.891091	0.882737	0.890124	0.872711	0.881058	0.882752	0.882787	0.882775	0.882686	0.882682	0.882838	0.933628	0.881644	0.869695	0.897781	0.890162	0.882228	0.882836	0.882862	0.88285	0.882938	0.875507	0.88338	0.890446	0.882148	0.874666	0.882699	0.882593	0.890127	0.882681	0.850055	0.882736	0.872914	0.873442	0.882675	0.881591	0.892834	0.932736	0.873157	0.88284	0.882796	0.882996	0.890325	0.882279	0.890015	0.88116	1	0.881522	0.88194
Aeromonas_hydrophila_2359	0.888824	0.968097	0.889535	0.88264	0.932501	0.968336	0.967059	0.967392	0.967273	0.96727	0.968834	0.882442	0.967743	0.885185	0.888615	0.890133	0.968013	0.967064	0.968298	0.968468	0.969153	0.879561	0.967567	0.88805	0.969142	0.882069	0.96902	0.967066	0.888295	0.967622	0.854431	0.969777	0.882394	0.880663	0.96851	0.933396	0.886443	0.884122	0.882864	0.96884	0.967486	0.968911	0.88878	0.968928	0.888785	0.933321	0.881522	1	0.96812
Aeromonas_sp._2692-1	0.889235	0.969246	0.88944	0.883192	0.93338	0.968857	0.968843	0.968402	0.968499	0.968487	0.969443	0.883465	0.982287	0.884557	0.889349	0.889109	0.968771	0.967945	0.969743	0.969807	0.970911	0.879723	0.968435	0.889137	0.970091	0.882445	0.970708	0.968811	0.888491	0.968799	0.852707	0.971121	0.883108	0.880608	0.969453	0.934305	0.886612	0.883862	0.883761	0.969432	0.968965	0.970577	0.888795	0.970186	0.888792	0.933467	0.88194	0.96812	1
Aeromonas_hydrophila_3019	0.889818	0.968246	0.889359	0.883227	0.933457	0.969744	0.968318	0.968626	0.968043	0.968041	0.969566	0.882743	0.96763	0.884651	0.890029	0.88904	0.969032	0.967767	0.968001	0.968837	0.968905	0.879554	0.968423	0.888751	0.968751	0.883763	0.968944	0.968448	0.888208	0.968757	0.852879	0.969796	0.883186	0.880601	0.969899	0.934576	0.885914	0.883339	0.883584	0.969565	0.968639	0.968803	0.888663	0.968798	0.888239	0.934386	0.882209	0.967603	0.968414
Aeromonas_hydrophila_MX16A	0.890295	0.977749	0.888965	0.883436	0.933826	0.969648	0.968626	0.968785	0.968753	0.968752	0.969956	0.882733	0.969161	0.88522	0.887871	0.888656	0.968998	0.968691	0.987998	0.970347	0.970719	0.879615	0.968997	0.888603	0.999984	0.882913	0.970841	0.968695	0.889067	0.968587	0.854572	0.971299	0.884225	0.880497	0.969419	0.934338	0.886338	0.883764	0.883573	0.969946	0.96862	0.970923	0.889806	0.970803	0.889134	0.933863	0.882058	0.968994	0.970015
Aeromonas_hydrophila_AC133	0.889353	0.968046	0.888633	0.883124	0.93381	0.969507	0.999111	0.969334	0.96861	0.968522	0.969947	0.882536	0.968026	0.884402	0.887841	0.888234	0.968906	0.968455	0.968261	0.969302	0.968699	0.880223	0.968958	0.888547	0.968967	0.882756	0.9687	0.999056	0.887836	0.998998	0.852472	0.969643	0.883342	0.881459	0.96954	0.934594	0.88607	0.883663	0.882925	0.969949	0.999101	0.969117	0.889095	0.969485	0.888504	0.93371	0.882839	0.967599	0.968863
Aeromonas_sp._FDAARGOS_1405	0.873172	0.883194	0.872747	0.94697	0.880842	0.883112	0.883867	0.882801	0.883448	0.88355	0.882912	0.871927	0.88247	0.906497	0.873617	0.873599	0.883534	0.883099	0.88297	0.883323	0.884132	0.870575	0.884591	0.873309	0.883314	0.929119	0.882887	0.883649	0.873539	0.883726	0.849801	0.882958	0.947101	0.876214	0.882965	0.881644	0.871641	0.872043	0.94759	0.882922	0.883873	0.882899	0.873173	0.88327	0.872534	0.881324	0.872144	0.882853	0.883052
Aeromonas_hydrophila_WP7-S18-ESBL-06	0.89001	0.978232	0.889675	0.88318	0.933647	0.969691	0.96835	0.968592	0.968733	0.96874	0.969775	0.883151	0.969012	0.885157	0.889703	0.889855	0.968997	0.968068	0.989418	0.970097	0.970677	0.879477	0.968924	0.889477	0.9964	0.883061	0.970799	0.968262	0.888586	0.968641	0.854767	0.971234	0.884113	0.880599	0.96935	0.93416	0.886268	0.884563	0.883515	0.969765	0.968755	0.970969	0.889664	0.970809	0.888893	0.933621	0.882327	0.96858	0.969627
Aeromonas_hydrophila_LHW39	0.889345	0.968103	0.888216	0.883259	0.934297	0.969604	0.999801	0.969105	0.968884	0.968884	0.969983	0.88258	0.968375	0.884256	0.888102	0.888042	0.96887	0.968595	0.968191	0.969295	0.968996	0.879969	0.969494	0.888006	0.968675	0.882915	0.96831	0.999694	0.887702	0.999469	0.852365	0.969616	0.883499	0.88094	0.969561	0.934488	0.886269	0.883878	0.883219	0.970001	0.999898	0.969437	0.889002	0.969175	0.887978	0.933591	0.882773	0.96743	0.968933
Aeromonas_sp._FDAARGOS_1408	0.890707	0.933872	0.889666	0.88187	0.981913	0.933665	0.933582	0.934312	0.933463	0.933463	0.93397	0.881109	0.932988	0.884809	0.890415	0.889761	0.933353	0.933169	0.934042	0.933905	0.933597	0.877469	0.933371	0.889339	0.934104	0.880914	0.933932	0.933602	0.889712	0.933467	0.854701	0.934121	0.881927	0.886137	0.933647	0.973155	0.891634	0.882282	0.881893	0.933971	0.933551	0.934108	0.890905	0.933729	0.890261	0.973422	0.881381	0.932718	0.933262
Aeromonas_jandaei_FDAARGOS_986	0.874012	0.885547	0.873419	0.905555	0.883176	0.884215	0.885099	0.885103	0.88512	0.885359	0.883799	0.87056	0.883955	0.967749	0.871698	0.872887	0.884831	0.884453	0.885197	0.883964	0.885213	0.867706	0.885752	0.872939	0.885652	0.898631	0.884355	0.885139	0.873566	0.88537	0.85011	0.885116	0.902969	0.876438	0.88453	0.883034	0.872596	0.870909	0.906047	0.883801	0.885152	0.885072	0.873393	0.885284	0.873433	0.883898	0.869977	0.884411	0.88489
Aeromonas_hydrophila_AH10	0.889141	0.971433	0.889281	0.8831	0.934196	0.969678	0.969452	0.969016	0.968377	0.968374	0.970097	0.883145	0.969949	0.885021	0.889409	0.888448	0.968409	0.969228	0.971179	0.970477	0.971849	0.879877	0.968781	0.888421	0.971336	0.882586	0.971143	0.969741	0.888247	0.969345	0.85285	0.971596	0.883879	0.881158	0.969652	0.934132	0.88706	0.88406	0.883288	0.970099	0.969444	0.97121	0.888728	0.970958	0.888909	0.933688	0.882991	0.969148	0.970775
Aeromonas_hydrophila_71317	0.889125	0.969106	0.888182	0.883547	0.934167	0.970309	0.969934	0.970961	0.969798	0.969796	0.970312	0.882597	0.96861	0.885212	0.888596	0.888359	0.971174	0.969241	0.9692	0.969436	0.969552	0.879553	0.970018	0.888248	0.969538	0.882737	0.969842	0.969987	0.888311	0.970004	0.852305	0.970034	0.884154	0.881053	0.970283	0.934641	0.886539	0.88418	0.883697	0.970314	0.96995	0.969611	0.888453	0.969786	0.888478	0.934267	0.882705	0.968358	0.969354
Aeromonas_sp._FDAARGOS_1404	0.874102	0.883288	0.873546	0.963704	0.881845	0.882253	0.8832	0.883566	0.884533	0.884529	0.882385	0.873107	0.882369	0.905234	0.873196	0.873563	0.882886	0.88325	0.883269	0.882555	0.884536	0.872226	0.88528	0.873149	0.88428	0.938126	0.882013	0.883476	0.873757	0.883333	0.851008	0.88258	0.964754	0.877602	0.8831	0.88187	0.872253	0.872677	0.963284	0.882371	0.883172	0.883618	0.873344	0.883927	0.873526	0.881615	0.873196	0.882615	0.88297
Aeromonas_sp._WP2-W18-CRE-05	0.978335	0.888534	0.979449	0.873612	0.889366	0.888222	0.888595	0.888611	0.888866	0.888966	0.888532	0.891738	0.889095	0.873065	0.916775	0.980178	0.888517	0.891961	0.889325	0.888568	0.888568	0.867797	0.889386	0.979236	0.888889	0.872543	0.888685	0.887876	0.980379	0.888185	0.854691	0.888375	0.873482	0.874621	0.888567	0.8893	0.903215	0.891464	0.873271	0.888419	0.88877	0.889809	0.998726	0.889357	0.980852	0.889794	0.890091	0.888296	0.889146
Aeromonas_sp._FDAARGOS_1409	0.909793	0.88877	0.909511	0.872953	0.889082	0.888295	0.887906	0.888459	0.888505	0.888445	0.888281	0.897725	0.887872	0.871636	0.973634	0.909394	0.888342	0.888071	0.888543	0.888447	0.888202	0.869161	0.889861	0.910239	0.888116	0.872141	0.888474	0.888224	0.909486	0.887931	0.853515	0.888822	0.873494	0.87643	0.888135	0.888793	0.913487	0.897066	0.872795	0.88811	0.887967	0.888883	0.908607	0.888818	0.908484	0.889443	0.898145	0.887871	0.888847
Aeromonas_hydrophila_OnP3.1	0.888864	0.970836	0.888431	0.88327	0.934259	0.97019	0.969608	0.969585	0.969144	0.969141	0.970423	0.883214	0.969938	0.885637	0.88855	0.887874	0.969397	0.969629	0.971111	0.971272	0.97215	0.879798	0.969212	0.888527	0.971404	0.882267	0.972152	0.969885	0.888719	0.969491	0.853031	0.999855	0.883751	0.881267	0.970155	0.934569	0.88659	0.88475	0.883042	0.970413	0.969611	0.971505	0.888607	0.972029	0.888284	0.934143	0.882862	0.969732	0.971085
Aeromonas_hydrophila_PC-104A	0.889415	0.968047	0.888569	0.883113	0.934228	0.969499	0.999391	0.968836	0.969256	0.969255	0.969618	0.882217	0.968517	0.884418	0.887963	0.887909	0.969235	0.968317	0.968253	0.969063	0.968917	0.87981	0.969742	0.888256	0.968762	0.88295	0.968668	0.99986	0.887845	0.999523	0.85247	0.969795	0.883379	0.881332	0.969694	0.934408	0.886203	0.883247	0.883101	0.969632	0.999698	0.969292	0.888343	0.969042	0.888173	0.933567	0.88262	0.967028	0.968812
Aeromonas_hydrophila_AC185	0.889894	0.971081	0.888385	0.882998	0.933587	0.969469	0.96854	0.968581	0.968114	0.968094	0.969532	0.88282	0.969026	0.884259	0.888041	0.887949	0.968942	0.967997	0.970791	0.97	0.970583	0.879687	0.968339	0.889086	0.971055	0.88232	0.970633	0.96848	0.888853	0.96882	0.856373	0.971345	0.883051	0.88098	0.969181	0.93446	0.886323	0.884797	0.883492	0.969538	0.968706	0.969988	0.889753	0.971069	0.888654	0.933762	0.882938	0.968426	0.969743
Aeromonas_sp._FDAARGOS_1414	0.874005	0.883574	0.873536	0.952913	0.881884	0.883782	0.884341	0.883778	0.884577	0.884572	0.883871	0.8733	0.884244	0.905152	0.873321	0.874097	0.883828	0.884557	0.883915	0.883923	0.884811	0.871397	0.885546	0.873751	0.884169	0.932774	0.883759	0.884388	0.874046	0.884562	0.849423	0.884395	0.953014	0.877552	0.883951	0.881434	0.872891	0.873305	0.952803	0.883881	0.884203	0.884259	0.87404	0.883662	0.873628	0.882262	0.873416	0.883468	0.88419
Aeromonas_hydrophila_AL09-71	0.8894	0.968043	0.888473	0.88311	0.934222	0.96949	0.999389	0.968825	0.969237	0.969236	0.969596	0.882204	0.968508	0.884416	0.887868	0.887803	0.969217	0.968317	0.968247	0.969058	0.96893	0.879811	0.96972	0.888152	0.968748	0.882956	0.968663	0.999881	0.887735	0.999523	0.85247	0.969789	0.883327	0.881321	0.969691	0.934398	0.886038	0.883207	0.883093	0.96961	0.999696	0.969284	0.888329	0.969036	0.888178	0.933583	0.882578	0.967019	0.968803
Aeromonas_caviae_WP8-S18-ESBL-04	0.977821	0.888507	0.980056	0.874892	0.889358	0.888608	0.888385	0.88851	0.889048	0.889057	0.888785	0.892357	0.89032	0.873108	0.91649	0.979678	0.888358	0.890009	0.888959	0.888664	0.888725	0.868799	0.88986	0.979715	0.889033	0.872666	0.888671	0.88806	0.980405	0.888367	0.856276	0.88879	0.874843	0.875808	0.888566	0.889231	0.90342	0.891156	0.873502	0.888628	0.888431	0.888351	0.980455	0.889159	0.980141	0.889603	0.890021	0.888249	0.888589
Aeromonas_hydrophila_Brac6	0.888587	0.970802	0.888095	0.88296	0.934135	0.970283	0.969633	0.969517	0.969177	0.969174	0.970405	0.883113	0.969978	0.885573	0.888564	0.887691	0.969315	0.969451	0.971103	0.971238	0.972157	0.879534	0.969228	0.88827	0.971343	0.882093	0.972174	0.969839	0.888543	0.969472	0.852908	0.999867	0.883652	0.881083	0.970161	0.934506	0.886655	0.884326	0.883367	0.970403	0.969626	0.971461	0.888583	0.971996	0.888154	0.934053	0.882959	0.969718	0.97116
Aeromonas_schubertii_WL1483	0.857659	0.855535	0.856609	0.851451	0.856557	0.854893	0.85685	0.855443	0.857388	0.857384	0.855975	0.851711	0.85435	0.853423	0.856272	0.856431	0.855174	0.855692	0.854853	0.856023	0.854938	0.84829	0.858134	0.855582	0.854979	0.852358	0.855185	0.856526	0.856537	0.856964	0.863639	0.855418	0.851427	0.859349	0.855296	0.857042	0.857181	0.852575	0.851348	0.855975	0.856905	0.855101	0.857052	0.856186	0.855549	0.857193	0.852973	0.855492	0.854519
Aeromonas_hydrophila_NEB724	0.889886	0.880719	0.888653	0.872232	0.8805	0.880809	0.880861	0.880822	0.880905	0.880753	0.880855	0.933887	0.880178	0.86944	0.895759	0.889264	0.880483	0.880577	0.880343	0.880856	0.880914	0.875813	0.881663	0.888763	0.880215	0.874124	0.88057	0.880461	0.888723	0.88066	0.850622	0.880854	0.87242	0.872087	0.881006	0.880578	0.891764	0.932949	0.872524	0.880856	0.880867	0.880789	0.88843	0.880527	0.888261	0.88018	0.958398	0.87988	0.880385
Aeromonas_hydrophila_ZYAH72	0.889355	0.96779	0.888704	0.883354	0.934244	0.969059	0.999458	0.968951	0.968719	0.968854	0.969372	0.882423	0.968414	0.884369	0.887978	0.888317	0.968904	0.968175	0.96818	0.968907	0.969022	0.880096	0.969264	0.888408	0.968685	0.882966	0.968514	0.999696	0.887945	0.999735	0.852834	0.969594	0.88332	0.881435	0.969633	0.934433	0.886055	0.883778	0.883301	0.96937	0.999729	0.969455	0.888815	0.96917	0.88848	0.933505	0.882871	0.967159	0.968443
Aeromonas_hydrophila_Ah2111	0.890155	0.977297	0.889389	0.88357	0.934061	0.969513	0.968495	0.968497	0.968631	0.96863	0.969738	0.883205	0.96891	0.884967	0.890231	0.889781	0.968699	0.968991	0.992312	0.970286	0.970728	0.879781	0.969114	0.889792	0.986763	0.883557	0.970681	0.9686	0.889314	0.968397	0.854894	0.971402	0.884452	0.880871	0.969134	0.934106	0.886582	0.884276	0.883832	0.969739	0.96846	0.970549	0.890263	0.970963	0.888865	0.933665	0.882702	0.968634	0.969865
Aeromonas_hydrophila_NJ-35	0.88928	0.967878	0.888133	0.882956	0.933608	0.969475	0.998929	0.969074	0.968546	0.968578	0.970123	0.882601	0.9678	0.884308	0.887762	0.887936	0.968743	0.968518	0.967889	0.969319	0.968306	0.879944	0.969096	0.887917	0.9686	0.882677	0.968596	0.998741	0.88765	0.998825	0.852028	0.969469	0.883144	0.881135	0.96948	0.934445	0.885936	0.883812	0.883104	0.970121	0.998933	0.968813	0.88879	0.96923	0.888136	0.933724	0.882593	0.967404	0.968916
Aeromonas_sp._ASNIH1	0.977394	0.888595	0.979787	0.87415	0.889008	0.88774	0.88811	0.887803	0.888449	0.888459	0.887378	0.892366	0.889087	0.873562	0.917033	0.980052	0.887472	0.892576	0.888177	0.888052	0.890698	0.867539	0.889332	0.978882	0.889058	0.87293	0.887764	0.88817	0.97896	0.888026	0.854076	0.887743	0.873091	0.87541	0.887669	0.88913	0.904356	0.891301	0.872772	0.88737	0.888099	0.88932	0.979921	0.888399	0.978394	0.890308	0.889764	0.887476	0.88837
Aeromonas_rivuli_20-VB00005	0.860675	0.860566	0.861088	0.857699	0.859826	0.860494	0.860216	0.860546	0.860662	0.860659	0.860408	0.866674	0.859706	0.856306	0.863162	0.860674	0.860936	0.859944	0.86075	0.860257	0.8611	0.861348	0.861392	0.860552	0.860863	0.858178	0.86146	0.860386	0.860456	0.860677	0.846381	0.860758	0.857281	0.857963	0.860688	0.86011	0.86225	0.865946	0.857217	0.860432	0.860242	0.860553	0.860051	0.860512	0.860407	0.860646	0.869711	0.860152	0.860425
Aeromonas_sp._FDAARGOS_1419	0.874455	0.883474	0.874135	0.96416	0.882309	0.882916	0.88356	0.883164	0.884483	0.884476	0.883268	0.873077	0.882597	0.907194	0.873715	0.873741	0.883898	0.884307	0.883788	0.88378	0.883961	0.871748	0.885473	0.874095	0.883735	0.93694	0.883432	0.883126	0.874197	0.883581	0.849388	0.883109	0.96398	0.877488	0.883645	0.881832	0.872538	0.872598	0.964501	0.883267	0.883457	0.884559	0.873374	0.883798	0.87339	0.882142	0.873343	0.882904	0.883328
Aeromonas_sp._FDAARGOS_1403	0.890252	0.933594	0.889501	0.881816	0.973946	0.933364	0.933561	0.93427	0.933461	0.933456	0.933568	0.880996	0.93303	0.883872	0.889572	0.889527	0.933273	0.932807	0.93389	0.933512	0.933744	0.877294	0.933101	0.889927	0.933684	0.879967	0.933549	0.933498	0.889642	0.933389	0.853731	0.933869	0.881512	0.885829	0.933251	0.973546	0.891312	0.881732	0.880972	0.933569	0.933538	0.934054	0.889893	0.933532	0.889837	0.973288	0.881714	0.932645	0.933306
Aeromonas_hydrophila_HX-3	0.890159	0.969753	0.890541	0.884416	0.934504	0.970963	0.970037	0.970141	0.96971	0.969727	0.971085	0.884413	0.96924	0.884936	0.890986	0.890059	0.970012	0.969781	0.970393	0.969968	0.970534	0.87999	0.9701	0.88916	0.969562	0.883583	0.970195	0.970085	0.888762	0.970019	0.853167	0.970566	0.88397	0.881723	0.970514	0.934386	0.8882	0.884635	0.88414	0.971061	0.970023	0.970418	0.889492	0.969995	0.889001	0.934112	0.882874	0.96848	0.969912
Aeromonas_hydrophila_KN-Mc-1R2	0.889284	0.968916	0.888027	0.882813	0.933413	0.969701	0.968991	0.969044	0.968241	0.968239	0.969793	0.883011	0.967843	0.884392	0.88871	0.888202	0.969092	0.968586	0.96899	0.968845	0.969386	0.880137	0.968415	0.888181	0.969025	0.882951	0.969281	0.969029	0.888407	0.969099	0.853767	0.969744	0.883323	0.88142	0.969098	0.934161	0.886121	0.884239	0.88297	0.969802	0.969095	0.969152	0.888246	0.969094	0.888637	0.933967	0.88241	0.967661	0.969183
Aeromonas_hydrophila_GSH8-2	0.88989	0.970507	0.889187	0.883586	0.935009	0.970284	0.969043	0.969073	0.969314	0.969313	0.97054	0.883051	0.96983	0.885252	0.888767	0.889395	0.96944	0.96938	0.970295	0.971294	1	0.879854	0.969598	0.889031	0.970706	0.883589	0.971155	0.968991	0.888796	0.96903	0.854075	0.972157	0.883463	0.881005	0.969796	0.934352	0.887799	0.884777	0.883658	0.970546	0.969001	0.971687	0.88888	0.971413	0.888844	0.933663	0.883009	0.969175	0.970908
Aeromonas_hydrophila_Aer_Brac14A	0.888941	0.970783	0.888157	0.883539	0.934182	0.97022	0.96957	0.969503	0.969115	0.969143	0.970349	0.883183	0.970034	0.885655	0.888957	0.888074	0.969206	0.969504	0.971105	0.971301	0.972111	0.879777	0.969228	0.88836	0.971386	0.882141	0.972175	0.969856	0.888337	0.969454	0.853157	0.999823	0.883963	0.881131	0.970189	0.934665	0.88682	0.884135	0.883493	0.970352	0.969573	0.971415	0.888798	0.971958	0.888477	0.934282	0.882571	0.969631	0.971118
Aeromonas_veronii_FDAARGOS_632	0.875892	0.883554	0.874542	0.964571	0.882091	0.883421	0.883385	0.883232	0.88415	0.884147	0.882896	0.873106	0.882967	0.90515	0.873195	0.874898	0.883921	0.883677	0.883633	0.88335	0.884269	0.872891	0.885127	0.874329	0.883625	0.937543	0.883499	0.883103	0.875102	0.883342	0.851646	0.883345	0.966843	0.877844	0.884138	0.88159	0.872419	0.873267	0.964186	0.882903	0.88335	0.884217	0.874796	0.883382	0.874231	0.881862	0.873413	0.883112	0.883542
Aeromonas_hydrophila_ZYAH75	0.889495	0.970313	0.889706	0.883307	0.93378	0.969392	0.968874	0.969251	0.968353	0.967908	0.96977	0.882866	0.987304	0.884897	0.888644	0.888244	0.968873	0.968285	0.970046	0.970537	0.97101	0.879626	0.968313	0.889527	0.970508	0.882262	0.970849	0.969364	0.88998	0.968809	0.855365	0.970989	0.883502	0.880851	0.969788	0.934368	0.886926	0.883709	0.883878	0.969772	0.968885	0.970683	0.890161	0.971254	0.889385	0.934051	0.882296	0.969075	0.980043
Aeromonas_hydrophila_GYK1	0.889355	0.968364	0.888316	0.882769	0.93371	0.969857	0.999139	0.969276	0.969006	0.969007	0.970224	0.88254	0.968077	0.884253	0.887907	0.888014	0.969252	0.968672	0.968236	0.969427	0.968956	0.880049	0.969424	0.888196	0.968912	0.882596	0.968897	0.999024	0.887593	0.999159	0.853479	0.969816	0.883308	0.880934	0.969562	0.93452	0.88613	0.883271	0.882983	0.970222	0.999143	0.969089	0.888374	0.969354	0.888277	0.933863	0.882646	0.967688	0.968988
Aeromonas_hydrophila_ATCC_7966	0.889207	0.970704	0.888207	0.883491	0.934291	0.969709	0.969114	0.969447	0.968675	0.96877	0.969936	0.883416	0.969956	0.885125	0.888945	0.887924	0.968877	0.968959	0.970511	0.970759	0.971656	0.87979	0.968935	0.888325	0.970645	0.883335	0.971208	0.969437	0.888618	0.969026	0.85407	0.971551	0.883551	0.881432	0.969462	0.934245	0.887176	0.884584	0.883473	0.969952	0.969167	0.970902	0.889047	0.971335	0.8884	0.933849	0.882918	0.969233	0.970624
Aeromonas_hydrophila_NZ_AP024234	0.888931	0.970331	0.888149	0.88347	0.934309	0.96974	0.968757	0.969063	0.96898	0.968985	0.970204	0.883347	0.969472	0.884835	0.88893	0.888374	0.96858	0.969044	0.970245	0.970576	0.971662	0.879909	0.969395	0.887739	0.970741	0.883036	0.971318	0.96901	0.888192	0.968717	0.852547	0.971595	0.884002	0.881581	0.969618	0.933993	0.886878	0.884465	0.882963	0.970206	0.9688	0.970936	0.888316	0.971253	0.888397	0.933397	0.882873	0.969028	0.970725
Aeromonas_sp._FDAARGOS_1407	0.877773	0.881079	0.877431	0.87843	0.88559	0.881378	0.881378	0.880446	0.881004	0.881058	0.880801	0.872407	0.880122	0.877552	0.878894	0.878974	0.880964	0.881127	0.880947	0.880371	0.880718	0.868189	0.881967	0.877741	0.881545	0.878216	0.880328	0.881232	0.876981	0.881492	0.853355	0.880966	0.878684	0.972467	0.881163	0.885052	0.881591	0.872747	0.878903	0.880802	0.881374	0.881561	0.876242	0.881522	0.876324	0.886559	0.873396	0.87973	0.881961
Aeromonas_hydrophila_LP0103	0.888619	0.970589	0.88822	0.883662	0.934394	0.969993	0.96968	0.969167	0.969111	0.969111	0.970256	0.883103	0.969022	0.885204	0.888917	0.888305	0.968962	0.969037	0.970305	0.971216	0.973958	0.879498	0.969477	0.888715	0.970696	0.882818	0.971456	0.969777	0.888765	0.969476	0.853663	0.972151	0.883866	0.880848	0.969535	0.93417	0.886855	0.884457	0.883336	0.970257	0.96965	0.970827	0.888913	0.971113	0.888847	0.933474	0.882537	0.969306	0.970285
Aeromonas_hydrophila_AL06-06	0.889156	0.970099	0.888435	0.882314	0.933769	0.969468	0.968876	0.968697	0.968071	0.968069	0.969995	0.883	0.969347	0.883988	0.888932	0.888229	0.968697	0.968631	0.970414	0.971292	0.971462	0.87948	0.968084	0.887465	0.97061	0.882395	0.97112	0.969064	0.888026	0.968995	0.852872	0.971228	0.882279	0.880555	0.969728	0.934268	0.885888	0.883513	0.882617	0.97	0.968993	0.971369	0.888503	0.970883	0.888445	0.933807	0.882361	0.96862	0.969538
Aeromonas_hydrophila_J-1	0.889668	0.968079	0.888518	0.883247	0.933918	0.969584	0.999135	0.969314	0.968747	0.968746	0.970072	0.882857	0.968048	0.884564	0.887969	0.888277	0.968938	0.96859	0.968118	0.969333	0.96865	0.880101	0.969123	0.888379	0.968852	0.88277	0.968753	0.999039	0.888158	0.999117	0.852345	0.969557	0.883283	0.881041	0.96945	0.934618	0.886343	0.883747	0.882995	0.970078	0.99915	0.969107	0.889206	0.96944	0.888525	0.933973	0.882452	0.967507	0.968983
Aeromonas_sp._CA23	0.875442	0.894375	0.875298	0.876379	0.889644	0.894081	0.894664	0.894261	0.893941	0.894062	0.894408	0.882565	0.893484	0.872136	0.878522	0.875596	0.893715	0.893932	0.894119	0.894858	0.89475	0.906999	0.894551	0.874946	0.894197	0.87886	0.894652	0.894614	0.874966	0.894897	0.847636	0.89435	0.876194	0.873543	0.894635	0.890138	0.875875	0.88213	0.875796	0.894409	0.894905	0.894559	0.875132	0.894101	0.874952	0.889796	0.883859	0.893368	0.894366
Aeromonas_hydrophila_KAM330	0.890085	0.968956	0.890072	0.88327	0.934497	0.970204	0.969514	0.969866	0.969402	0.969402	0.970461	0.883553	0.967875	0.884843	0.891162	0.890623	0.969698	0.969126	0.969313	0.969712	0.970165	0.879858	0.969595	0.890145	0.968892	0.88377	0.969476	0.969519	0.888589	0.969361	0.855659	0.970296	0.883872	0.881345	0.970118	0.934199	0.887917	0.885475	0.883085	0.970433	0.969514	0.969861	0.890587	0.969412	0.888996	0.933787	0.882766	0.967963	0.968763
Aeromonas_rivipollensis_KN-Mc-11N1	0.890265	0.881289	0.88916	0.872754	0.880292	0.881222	0.880778	0.881293	0.881188	0.881107	0.881413	0.934356	0.87985	0.869609	0.895803	0.888901	0.880433	0.881344	0.881313	0.881169	0.881171	0.87597	0.88186	0.889221	0.881014	0.87446	0.881526	0.880914	0.888408	0.880931	0.850093	0.881155	0.873422	0.872255	0.880977	0.880282	0.891119	0.934137	0.872852	0.881322	0.880761	0.881136	0.889161	0.881107	0.888726	0.879821	0.958342	0.88073	0.881276
Aeromonas_sp._CU5	0.866888	0.87652	0.866668	0.910371	0.872331	0.874675	0.875673	0.874292	0.874796	0.874806	0.874016	0.869511	0.873888	0.885248	0.866037	0.867731	0.874569	0.874695	0.875211	0.874421	0.875041	0.871383	0.875323	0.866021	0.875712	0.915234	0.874916	0.875591	0.866507	0.875719	0.845394	0.874747	0.91255	0.86925	0.874868	0.872496	0.86503	0.868992	0.910671	0.874015	0.875666	0.875455	0.866378	0.875087	0.865461	0.872454	0.869332	0.874361	0.875059
[truncated: 46 more columns]
