# Supplementary material for: Whole spectrum of Aeromonas hydrophila virulence determinants and the identification of novel SNPs using comparative pathogenomics
Source: Sci Rep. 2023 May 12;13:7712. doi: 10.1038/s41598-023-34887-1 (PMC10182093; doi:10.1038/s41598-023-34887-1)
Supplement: Supplementary file 3 — Supplementary Table S3. [file 41598_2023_34887_MOESM3_ESM.xlsx]

## Sheet: bigfile-sorted
Supplementary Table S3: DNA-DNA hybridization (DDH) estimate values (%) between 95 Aeromonas spp. strains based on in silico DDH calculated using Genome-to-Genome Distance Calculator (GGDH) using the recommented BLAST+ method (Meier-Kolthoff et al., 2013).
Query genome	Reference genome	DDH	Model C.I.	Distance	Prob. DDH >= 70%	G+C difference
Aeromonas_schubertii_WL1483	Aeromonas_schubertii_WL1483	100	[100 - NaN%]	0	98.3	0
Aeromonas_schubertii_WL1483	CP044060.1	22.9	[20.7 - 25.4%]	0.1909	0	2.63
Aeromonas_schubertii_WL1483	Aeromonas_salmonicida_SRW-OG1	22.4	[20.1 - 24.8%]	0.1957	0	2.46
Aeromonas_schubertii_WL1483	Aeromonas_jandaei_FDAARGOS_986	23.1	[20.9 - 25.6%]	0.189	0	2.45
Aeromonas_schubertii_WL1483	Aeromonas_rivuli_20-VB00005	22.3	[20.1 - 24.8%]	0.1962	0	1.56
Aeromonas_schubertii_WL1483	Aeromonas_sp._WP2-W18-CRE-05	23.7	[21.4 - 26.2%]	0.1842	0	0.34
Aeromonas_schubertii_WL1483	Aeromonas_caviae_WP8-S18-ESBL-04	23.7	[21.4 - 26.1%]	0.1845	0	0.16
Aeromonas_schubertii_WL1483	Aeromonas_sp._CU5	22.9	[20.6 - 25.3%]	0.1915	0	3.6
Aeromonas_schubertii_WL1483	Aeromonas_sp._CA23	22.9	[20.6 - 25.3%]	0.1914	0	1.32
Aeromonas_schubertii_WL1483	Aeromonas_sp._ASNIH5	24	[21.7 - 26.5%]	0.1816	0.01	0.27
Aeromonas_schubertii_WL1483	Aeromonas_sp._ASNIH4	23.5	[21.3 - 26%]	0.1856	0	0.5
Aeromonas_schubertii_WL1483	Aeromonas_sp._ASNIH3	24	[21.7 - 26.5%]	0.1815	0.01	0.05
Aeromonas_schubertii_WL1483	Aeromonas_sp._ASNIH7	23.7	[21.4 - 26.1%]	0.1845	0	0.65
Aeromonas_schubertii_WL1483	Aeromonas_sp._ASNIH2	23.8	[21.5 - 26.3%]	0.1834	0	0.26
Aeromonas_schubertii_WL1483	Aeromonas_rivipollensis_KN-Mc-11N1	23.2	[20.9 - 25.7%]	0.1886	0	0.39
Aeromonas_schubertii_WL1483	Aeromonas_sp._2692-1	23.3	[21 - 25.8%]	0.1877	0	0.24
Aeromonas_schubertii_WL1483	Aeromonas_sp._1805	23.2	[20.9 - 25.7%]	0.1883	0	0.21
Aeromonas_schubertii_WL1483	Aeromonas_simiae_A6	25.3	[22.9 - 27.7%]	0.1722	0.01	0.93
Aeromonas_schubertii_WL1483	Aeromonas_allosaccharophila_FDAARGOS_933	23	[20.8 - 25.5%]	0.1899	0	2.65
Aeromonas_schubertii_WL1483	Aeromonas_media_TR3_1	23.3	[21 - 25.8%]	0.1876	0	0.27
Aeromonas_schubertii_WL1483	Aeromonas_sp._FDAARGOS_1402	23.8	[21.5 - 26.2%]	0.1839	0	0.14
Aeromonas_schubertii_WL1483	Aeromonas_sp._FDAARGOS_1419	23.3	[21 - 25.8%]	0.1874	0	2.63
Aeromonas_schubertii_WL1483	Aeromonas_sp._FDAARGOS_1414	23.1	[20.9 - 25.6%]	0.1891	0	2.92
Aeromonas_schubertii_WL1483	Aeromonas_sp._FDAARGOS_1411	23	[20.8 - 25.5%]	0.1899	0	2.69
Aeromonas_schubertii_WL1483	Aeromonas_sp._FDAARGOS_1417	22.9	[20.6 - 25.4%]	0.191	0	2.8
Aeromonas_schubertii_WL1483	Aeromonas_sp._FDAARGOS_1404	23.1	[20.9 - 25.6%]	0.189	0	3.04
Aeromonas_schubertii_WL1483	Aeromonas_sp._FDAARGOS_1403	23.3	[21.1 - 25.8%]	0.1873	0	0.39
Aeromonas_schubertii_WL1483	Aeromonas_sp._FDAARGOS_1416	22.8	[20.5 - 25.3%]	0.1919	0	2.71
Aeromonas_schubertii_WL1483	Aeromonas_sp._FDAARGOS_1405	23.1	[20.8 - 25.5%]	0.1898	0	2.94
Aeromonas_schubertii_WL1483	Aeromonas_sp._FDAARGOS_1415	23.7	[21.4 - 26.2%]	0.1841	0	0.78
Aeromonas_schubertii_WL1483	Aeromonas_sp._FDAARGOS_1406	23.8	[21.5 - 26.3%]	0.1835	0	0.37
Aeromonas_schubertii_WL1483	Aeromonas_sp._FDAARGOS_1418	23.6	[21.3 - 26%]	0.1856	0	0.2
Aeromonas_schubertii_WL1483	Aeromonas_sp._FDAARGOS_1408	23.5	[21.2 - 26%]	0.186	0	0.06
Aeromonas_schubertii_WL1483	Aeromonas_sp._FDAARGOS_1409	23.6	[21.3 - 26.1%]	0.1852	0	1.39
Aeromonas_schubertii_WL1483	Aeromonas_sp._FDAARGOS_1407	24.1	[21.8 - 26.6%]	0.1812	0.01	1.79
Aeromonas_schubertii_WL1483	Aeromonas_sp._FDAARGOS_1410	23	[20.7 - 25.5%]	0.1902	0	2.47
Aeromonas_schubertii_WL1483	Aeromonas_sanarellii_NS1	24.1	[21.8 - 26.6%]	0.1812	0.01	0.03
Aeromonas_schubertii_WL1483	Aeromonas_enteropelogenes_FDAARGOS_1509	23.8	[21.5 - 26.3%]	0.1833	0	1.85
Aeromonas_schubertii_WL1483	Aeromonas_dhakensis_71431	23.3	[21 - 25.8%]	0.1874	0	0.24
Aeromonas_schubertii_WL1483	Aeromonas_australiensis_Isolate4	23.1	[20.8 - 25.5%]	0.1897	0	0.44
Aeromonas_hydrophila_3206	Aeromonas_schubertii_WL1483	23.2	[20.9 - 25.6%]	0.1887	0	0.09
Aeromonas_hydrophila_3206	Aeromonas_hydrophila_3206	100	[100 - NaN%]	0	98.3	0
Aeromonas_hydrophila_3206	Aeromonas_hydrophila_2359	72.5	[69.5 - 75.3%]	0.0327	82.43	0.58
Aeromonas_hydrophila_3206	CP044060.1	30.7	[28.3 - 33.2%]	0.1384	0.14	2.72
Aeromonas_hydrophila_3206	Aeromonas_salmonicida_SRW-OG1	32	[29.6 - 34.5%]	0.1316	0.24	2.55
Aeromonas_hydrophila_3206	Aeromonas_hydrophila_B11	50.7	[48.1 - 53.4%]	0.07	21.17	0.17
Aeromonas_hydrophila_3206	Aeromonas_hydrophila_3924	74	[71 - 76.9%]	0.0307	84.57	0.2
Aeromonas_hydrophila_3206	Aeromonas_jandaei_FDAARGOS_986	30.9	[28.5 - 33.4%]	0.1374	0.15	2.55
Aeromonas_hydrophila_3206	Aeromonas_rivuli_20-VB00005	25.4	[23.1 - 27.9%]	0.1709	0.01	1.65
Aeromonas_hydrophila_3206	Aeromonas_hydrophila_ATCC_7966	72.7	[69.7 - 75.5%]	0.0325	82.72	0.03
Aeromonas_hydrophila_3206	Aeromonas_hydrophila_ML09-119	73.1	[70.1 - 75.9%]	0.032	83.24	0.76
Aeromonas_hydrophila_3206	Aeromonas_hydrophila_GSH8-2	73.6	[70.6 - 76.4%]	0.0313	83.94	0.51
Aeromonas_hydrophila_3206	Aeromonas_sp._WP2-W18-CRE-05	32.4	[30 - 34.9%]	0.1299	0.27	0.43
Aeromonas_hydrophila_3206	Aeromonas_hydrophila_WP7-S18-ESBL-06	72.8	[69.8 - 75.6%]	0.0323	82.85	0.36
Aeromonas_hydrophila_3206	Aeromonas_hydrophila_WP8-S18-ESBL-02	73.6	[70.6 - 76.4%]	0.0313	83.94	0.51
Aeromonas_hydrophila_3206	Aeromonas_caviae_WP8-S18-ESBL-04	32.4	[30 - 34.9%]	0.13	0.27	0.07
Aeromonas_hydrophila_3206	Aeromonas_hydrophila_KAM330	73.5	[70.4 - 76.3%]	0.0315	83.78	0.65
Aeromonas_hydrophila_3206	Aeromonas_hydrophila_NZ_AP024234	72.9	[69.9 - 75.7%]	0.0322	82.99	0.58
Aeromonas_hydrophila_3206	Aeromonas_hydrophila_NUITM-VA1	73.3	[70.3 - 76.1%]	0.0316	83.59	0.51
Aeromonas_hydrophila_3206	Aeromonas_hydrophila_4AK4	31.2	[28.8 - 33.7%]	0.1357	0.17	0.43
Aeromonas_hydrophila_3206	Aeromonas_hydrophila_NJ-35	72.6	[69.6 - 75.4%]	0.0326	82.54	1.07
Aeromonas_hydrophila_3206	Aeromonas_hydrophila_YL17	50.4	[47.7 - 53%]	0.0708	20.09	0.04
Aeromonas_hydrophila_3206	Aeromonas_hydrophila_AL09-71	73	[70 - 75.8%]	0.032	83.16	0.76
Aeromonas_hydrophila_3206	Aeromonas_hydrophila_PC-104A	73	[70 - 75.8%]	0.032	83.17	0.76
Aeromonas_hydrophila_3206	Aeromonas_hydrophila_AL06-06	72.6	[69.6 - 75.4%]	0.0326	82.56	0.2
Aeromonas_hydrophila_3206	Aeromonas_hydrophila_AH10	72.5	[69.5 - 75.3%]	0.0328	82.38	0.43
Aeromonas_hydrophila_3206	Aeromonas_hydrophila_JBN2301	72.5	[69.5 - 75.3%]	0.0327	82.46	0.81
Aeromonas_hydrophila_3206	Aeromonas_hydrophila_D4	72.6	[69.6 - 75.4%]	0.0326	82.58	0.78
Aeromonas_hydrophila_3206	Aeromonas_hydrophila_AHNIH1	73	[70 - 75.8%]	0.032	83.17	0.41
Aeromonas_hydrophila_3206	Aeromonas_hydrophila_GYK1	73.2	[70.2 - 76%]	0.0318	83.38	0.76
Aeromonas_hydrophila_3206	Aeromonas_hydrophila_ZYAH72	72.4	[69.4 - 75.3%]	0.0328	82.35	0.9
Aeromonas_hydrophila_3206	Aeromonas_hydrophila_ZYAH75	72.3	[69.2 - 75.1%]	0.033	82.07	0.24
Aeromonas_hydrophila_3206	Aeromonas_hydrophila_MX16A	72.7	[69.7 - 75.5%]	0.0325	82.72	0.01
Aeromonas_hydrophila_3206	Aeromonas_sp._CU5	29.2	[26.8 - 31.7%]	0.1465	0.08	3.7
Aeromonas_hydrophila_3206	Aeromonas_sp._CA23	35.6	[33.2 - 38.1%]	0.1157	0.8	1.41
Aeromonas_hydrophila_3206	Aeromonas_sp._ASNIH5	32.4	[30 - 34.9%]	0.1297	0.27	0.18
Aeromonas_hydrophila_3206	Aeromonas_sp._ASNIH4	72.7	[69.6 - 75.5%]	0.0325	82.65	0.59
Aeromonas_hydrophila_3206	Aeromonas_sp._ASNIH3	32.4	[30 - 34.9%]	0.1299	0.27	0.04
Aeromonas_hydrophila_3206	Aeromonas_sp._ASNIH7	32.3	[29.9 - 34.8%]	0.1304	0.26	0.74
Aeromonas_hydrophila_3206	Aeromonas_sp._ASNIH2	32.3	[29.9 - 34.8%]	0.1301	0.26	0.35
Aeromonas_hydrophila_3206	Aeromonas_hydrophila_KN-Mc-1R2	73.1	[70.1 - 75.9%]	0.0319	83.29	0.56
Aeromonas_hydrophila_3206	Aeromonas_rivipollensis_KN-Mc-11N1	31.2	[28.8 - 33.7%]	0.136	0.17	0.29
Aeromonas_hydrophila_3206	Aeromonas_hydrophila_WCHAH045096	73.1	[70.1 - 75.9%]	0.032	83.25	0.5
Aeromonas_hydrophila_3206	Aeromonas_hydrophila_WCX23_NZ_CP038463	72.1	[69.1 - 74.9%]	0.0332	81.85	0.84
Aeromonas_hydrophila_3206	Aeromonas_hydrophila_23-C-23	72.2	[69.1 - 75%]	0.0332	81.9	0.75
Aeromonas_hydrophila_3206	Aeromonas_sp._2692-1	72.5	[69.5 - 75.3%]	0.0327	82.46	0.34
Aeromonas_hydrophila_3206	Aeromonas_sp._1805	73.3	[70.3 - 76.2%]	0.0316	83.63	0.3
Aeromonas_hydrophila_3206	Aeromonas_simiae_A6	23.2	[20.9 - 25.6%]	0.1889	0	1.02
Aeromonas_hydrophila_3206	Aeromonas_hydrophila_Aer_Brac66	73	[70 - 75.8%]	0.0321	83.13	0.11
Aeromonas_hydrophila_3206	Aeromonas_hydrophila_Aer_Pi25.1HTAS	74.4	[71.4 - 77.2%]	0.0302	85.01	0.35
Aeromonas_hydrophila_3206	Aeromonas_hydrophila_Aer_Brac14A	72.9	[69.9 - 75.7%]	0.0322	82.99	0.11
Aeromonas_hydrophila_3206	Aeromonas_hydrophila_HX-3	73.8	[70.8 - 76.6%]	0.031	84.28	0.58
Aeromonas_hydrophila_3206	Aeromonas_hydrophila_LHW39	72.6	[69.6 - 75.4%]	0.0326	82.53	0.78
Aeromonas_hydrophila_3206	Aeromonas_hydrophila_Brac6	72.9	[69.9 - 75.7%]	0.0322	83.03	0.12
Aeromonas_hydrophila_3206	Aeromonas_hydrophila_OnP3.1	72.9	[69.9 - 75.7%]	0.0322	83.02	0.12
Aeromonas_hydrophila_3206	Aeromonas_hydrophila_NEB724	31.1	[28.7 - 33.6%]	0.1363	0.16	0.09
Aeromonas_hydrophila_3206	Aeromonas_hydrophila_4960	73.7	[70.7 - 76.5%]	0.0311	84.14	0.13
Aeromonas_hydrophila_3206	Aeromonas_hydrophila_3019	73.1	[70.1 - 75.9%]	0.0319	83.31	0.63
Aeromonas_hydrophila_3206	Aeromonas_hydrophila_RM8376	73.2	[70.1 - 76%]	0.0318	83.37	0.03
Aeromonas_hydrophila_3206	Aeromonas_hydrophila_FDAARGOS_916	73.2	[70.1 - 76%]	0.0318	83.37	0.03
Aeromonas_hydrophila_3206	Aeromonas_allosaccharophila_FDAARGOS_933	30.6	[28.2 - 33.1%]	0.139	0.13	2.75
Aeromonas_hydrophila_3206	Aeromonas_media_TR3_1	31.5	[29.1 - 34%]	0.1344	0.19	0.37
Aeromonas_hydrophila_3206	Aeromonas_sp._FDAARGOS_1402	32.3	[29.9 - 34.8%]	0.1302	0.26	0.23
Aeromonas_hydrophila_3206	Aeromonas_sp._FDAARGOS_1419	30.8	[28.4 - 33.3%]	0.138	0.14	2.72
Aeromonas_hydrophila_3206	Aeromonas_sp._FDAARGOS_1414	30.7	[28.3 - 33.2%]	0.1384	0.14	3.01
Aeromonas_hydrophila_3206	Aeromonas_sp._FDAARGOS_1411	30.7	[28.3 - 33.2%]	0.1386	0.14	2.79
Aeromonas_hydrophila_3206	Aeromonas_sp._FDAARGOS_1417	30.7	[28.3 - 33.2%]	0.1384	0.14	2.89
Aeromonas_hydrophila_3206	Aeromonas_sp._FDAARGOS_1404	30.6	[28.2 - 33.1%]	0.1389	0.13	3.13
Aeromonas_hydrophila_3206	Aeromonas_sp._FDAARGOS_1403	50.5	[47.8 - 53.1%]	0.0706	20.38	0.29
Aeromonas_hydrophila_3206	Aeromonas_sp._FDAARGOS_1416	30.7	[28.3 - 33.2%]	0.1383	0.14	2.8
Aeromonas_hydrophila_3206	Aeromonas_sp._FDAARGOS_1405	30.5	[28.1 - 33%]	0.1396	0.13	3.03
Aeromonas_hydrophila_3206	Aeromonas_sp._FDAARGOS_1415	32.2	[29.8 - 34.7%]	0.1306	0.25	0.69
Aeromonas_hydrophila_3206	Aeromonas_sp._FDAARGOS_1406	32.2	[29.8 - 34.7%]	0.1308	0.25	0.46
Aeromonas_hydrophila_3206	Aeromonas_sp._FDAARGOS_1418	32.3	[29.9 - 34.8%]	0.1302	0.26	0.11
Aeromonas_hydrophila_3206	Aeromonas_sp._FDAARGOS_1408	50.6	[48 - 53.3%]	0.0702	20.83	0.03
Aeromonas_hydrophila_3206	Aeromonas_sp._FDAARGOS_1409	32.6	[30.2 - 35.1%]	0.1288	0.29	1.29
Aeromonas_hydrophila_3206	Aeromonas_sp._FDAARGOS_1407	30.2	[27.8 - 32.7%]	0.1411	0.11	1.89
Aeromonas_hydrophila_3206	Aeromonas_sp._FDAARGOS_1410	31.1	[28.7 - 33.6%]	0.1365	0.16	2.57
Aeromonas_hydrophila_3206	Aeromonas_sanarellii_NS1	32.8	[30.4 - 35.3%]	0.1278	0.31	0.06
Aeromonas_hydrophila_3206	Aeromonas_enteropelogenes_FDAARGOS_1509	30.2	[27.8 - 32.7%]	0.1413	0.11	1.94
Aeromonas_hydrophila_3206	Aeromonas_dhakensis_71431	50.6	[48 - 53.3%]	0.0702	20.9	0.15
Aeromonas_hydrophila_3206	Aeromonas_hydrophila_71339	72.4	[69.4 - 75.2%]	0.0328	82.3	0.17
Aeromonas_hydrophila_3206	Aeromonas_hydrophila_71317	75.3	[72.3 - 78.1%]	0.0291	86.09	0.11
Aeromonas_hydrophila_3206	Aeromonas_hydrophila_Ah27	72.5	[69.5 - 75.3%]	0.0327	82.38	0.82
Aeromonas_hydrophila_3206	Aeromonas_hydrophila_LP0103	73.1	[70.1 - 75.9%]	0.0319	83.31	0.67
Aeromonas_hydrophila_3206	Aeromonas_hydrophila_AC185	73.2	[70.2 - 76.1%]	0.0317	83.48	0.24
Aeromonas_hydrophila_3206	Aeromonas_hydrophila_AC133	72.8	[69.8 - 75.6%]	0.0323	82.83	0.68
Aeromonas_hydrophila_3206	Aeromonas_hydrophila_A008N2	72.7	[69.7 - 75.5%]	0.0325	82.71	0.01
Aeromonas_hydrophila_3206	Aeromonas_hydrophila_Ah2111	72.8	[69.7 - 75.6%]	0.0324	82.8	0.51
Aeromonas_hydrophila_3206	Aeromonas_australiensis_Isolate4	31.5	[29.1 - 34.1%]	0.134	0.2	0.53
Aeromonas_hydrophila_2359	Aeromonas_schubertii_WL1483	23.1	[20.8 - 25.6%]	0.1894	0	0.49
Aeromonas_hydrophila_2359	Aeromonas_hydrophila_3206	72.5	[69.5 - 75.3%]	0.0327	82.43	0.58
Aeromonas_hydrophila_2359	Aeromonas_hydrophila_2359	100	[100 - NaN%]	0	98.3	0
Aeromonas_hydrophila_2359	CP044060.1	30.7	[28.3 - 33.2%]	0.1385	0.14	2.14
Aeromonas_hydrophila_2359	Aeromonas_salmonicida_SRW-OG1	31.9	[29.5 - 34.4%]	0.1323	0.22	1.97
Aeromonas_hydrophila_2359	Aeromonas_hydrophila_B11	50.8	[48.2 - 53.4%]	0.0698	21.38	0.75
Aeromonas_hydrophila_2359	Aeromonas_hydrophila_3924	72.8	[69.8 - 75.6%]	0.0323	82.87	0.38
Aeromonas_hydrophila_2359	Aeromonas_jandaei_FDAARGOS_986	30.8	[28.4 - 33.3%]	0.1379	0.15	1.97
Aeromonas_hydrophila_2359	Aeromonas_rivuli_20-VB00005	25.6	[23.2 - 28%]	0.1701	0.01	1.07
Aeromonas_hydrophila_2359	Aeromonas_hydrophila_ATCC_7966	72.9	[69.9 - 75.7%]	0.0322	83.01	0.55
Aeromonas_hydrophila_2359	Aeromonas_hydrophila_ML09-119	71	[68 - 73.8%]	0.0348	80.03	0.18
Aeromonas_hydrophila_2359	Aeromonas_hydrophila_GSH8-2	73.1	[70.1 - 75.9%]	0.032	83.25	0.07
Aeromonas_hydrophila_2359	Aeromonas_sp._WP2-W18-CRE-05	32.5	[30.1 - 35%]	0.1295	0.28	0.15
Aeromonas_hydrophila_2359	Aeromonas_hydrophila_WP7-S18-ESBL-06	71.9	[68.9 - 74.7%]	0.0335	81.53	0.22
Aeromonas_hydrophila_2359	Aeromonas_hydrophila_WP8-S18-ESBL-02	73.1	[70.1 - 75.9%]	0.032	83.25	0.07
Aeromonas_hydrophila_2359	Aeromonas_caviae_WP8-S18-ESBL-04	32.3	[29.9 - 34.8%]	0.1303	0.26	0.65
Aeromonas_hydrophila_2359	Aeromonas_hydrophila_KAM330	72.2	[69.2 - 75%]	0.0331	81.96	0.08
Aeromonas_hydrophila_2359	Aeromonas_hydrophila_NZ_AP024234	73.2	[70.2 - 76%]	0.0318	83.45	0
Aeromonas_hydrophila_2359	Aeromonas_hydrophila_NUITM-VA1	73	[70 - 75.8%]	0.0321	83.11	0.07
Aeromonas_hydrophila_2359	Aeromonas_hydrophila_4AK4	31.2	[28.8 - 33.7%]	0.1357	0.17	1.01
Aeromonas_hydrophila_2359	Aeromonas_hydrophila_NJ-35	71.4	[68.4 - 74.2%]	0.0342	80.71	0.49
Aeromonas_hydrophila_2359	Aeromonas_hydrophila_YL17	50.3	[47.7 - 52.9%]	0.071	19.92	0.62
Aeromonas_hydrophila_2359	Aeromonas_hydrophila_AL09-71	70.9	[67.9 - 73.8%]	0.0348	79.97	0.18
Aeromonas_hydrophila_2359	Aeromonas_hydrophila_PC-104A	70.9	[67.9 - 73.8%]	0.0348	79.97	0.18
Aeromonas_hydrophila_2359	Aeromonas_hydrophila_AL06-06	72.3	[69.3 - 75.1%]	0.033	82.16	0.38
Aeromonas_hydrophila_2359	Aeromonas_hydrophila_AH10	73.3	[70.3 - 76.1%]	0.0317	83.55	0.15
Aeromonas_hydrophila_2359	Aeromonas_hydrophila_JBN2301	70.9	[67.9 - 73.7%]	0.0349	79.89	0.23
Aeromonas_hydrophila_2359	Aeromonas_hydrophila_D4	71.3	[68.3 - 74.1%]	0.0344	80.51	0.2
Aeromonas_hydrophila_2359	Aeromonas_hydrophila_AHNIH1	71.8	[68.8 - 74.6%]	0.0336	81.36	0.17
Aeromonas_hydrophila_2359	Aeromonas_hydrophila_GYK1	71.6	[68.6 - 74.4%]	0.0339	81.01	0.18
Aeromonas_hydrophila_2359	Aeromonas_hydrophila_ZYAH72	70.7	[67.7 - 73.5%]	0.0352	79.51	0.32
Aeromonas_hydrophila_2359	Aeromonas_hydrophila_ZYAH75	72.9	[69.9 - 75.8%]	0.0321	83.05	0.34
Aeromonas_hydrophila_2359	Aeromonas_hydrophila_MX16A	72.3	[69.2 - 75.1%]	0.033	82.06	0.57
Aeromonas_hydrophila_2359	Aeromonas_sp._CU5	29.1	[26.7 - 31.6%]	0.1474	0.07	3.12
Aeromonas_hydrophila_2359	Aeromonas_sp._CA23	35.5	[33.1 - 38%]	0.1161	0.77	0.83
Aeromonas_hydrophila_2359	Aeromonas_sp._ASNIH5	32.4	[30 - 34.9%]	0.1297	0.27	0.76
Aeromonas_hydrophila_2359	Aeromonas_sp._ASNIH4	71	[68 - 73.8%]	0.0348	80	0.01
Aeromonas_hydrophila_2359	Aeromonas_sp._ASNIH3	32.3	[29.9 - 34.8%]	0.1302	0.26	0.54
Aeromonas_hydrophila_2359	Aeromonas_sp._ASNIH7	32.7	[30.3 - 35.2%]	0.1282	0.31	0.16
Aeromonas_hydrophila_2359	Aeromonas_sp._ASNIH2	32.3	[29.9 - 34.8%]	0.1305	0.26	0.23
Aeromonas_hydrophila_2359	Aeromonas_hydrophila_KN-Mc-1R2	71.7	[68.7 - 74.5%]	0.0338	81.15	0.02
Aeromonas_hydrophila_2359	Aeromonas_rivipollensis_KN-Mc-11N1	31.2	[28.8 - 33.7%]	0.1358	0.17	0.87
Aeromonas_hydrophila_2359	Aeromonas_hydrophila_WCHAH045096	72.8	[69.8 - 75.6%]	0.0323	82.86	0.07
Aeromonas_hydrophila_2359	Aeromonas_hydrophila_WCX23_NZ_CP038463	70.7	[67.7 - 73.6%]	0.0351	79.6	0.26
Aeromonas_hydrophila_2359	Aeromonas_hydrophila_23-C-23	70.8	[67.8 - 73.6%]	0.0351	79.67	0.17
Aeromonas_hydrophila_2359	Aeromonas_sp._2692-1	72	[69 - 74.8%]	0.0334	81.62	0.24
Aeromonas_hydrophila_2359	Aeromonas_sp._1805	72.6	[69.6 - 75.5%]	0.0325	82.61	0.28
Aeromonas_hydrophila_2359	Aeromonas_simiae_A6	23.4	[21.1 - 25.9%]	0.1869	0	0.44
Aeromonas_hydrophila_2359	Aeromonas_hydrophila_Aer_Brac66	73.4	[70.4 - 76.2%]	0.0315	83.72	0.46
Aeromonas_hydrophila_2359	Aeromonas_hydrophila_Aer_Pi25.1HTAS	71.5	[68.5 - 74.3%]	0.0341	80.86	0.23
Aeromonas_hydrophila_2359	Aeromonas_hydrophila_Aer_Brac14A	73.3	[70.3 - 76.1%]	0.0317	83.53	0.47
Aeromonas_hydrophila_2359	Aeromonas_hydrophila_HX-3	72.6	[69.6 - 75.4%]	0.0326	82.55	0
Aeromonas_hydrophila_2359	Aeromonas_hydrophila_LHW39	71.1	[68.1 - 74%]	0.0345	80.29	0.2
Aeromonas_hydrophila_2359	Aeromonas_hydrophila_Brac6	73.2	[70.2 - 76%]	0.0318	83.44	0.46
Aeromonas_hydrophila_2359	Aeromonas_hydrophila_OnP3.1	73.3	[70.3 - 76.1%]	0.0316	83.59	0.46
Aeromonas_hydrophila_2359	Aeromonas_hydrophila_NEB724	30.9	[28.5 - 33.5%]	0.1371	0.15	0.67
Aeromonas_hydrophila_2359	Aeromonas_hydrophila_4960	72.3	[69.3 - 75.1%]	0.033	82.09	0.45
Aeromonas_hydrophila_2359	Aeromonas_hydrophila_3019	70.9	[67.9 - 73.8%]	0.0348	79.95	0.05
Aeromonas_hydrophila_2359	Aeromonas_hydrophila_RM8376	72.5	[69.5 - 75.3%]	0.0327	82.42	0.61
Aeromonas_hydrophila_2359	Aeromonas_hydrophila_FDAARGOS_916	72.5	[69.5 - 75.3%]	0.0327	82.41	0.61
Aeromonas_hydrophila_2359	Aeromonas_allosaccharophila_FDAARGOS_933	30.5	[28.1 - 33%]	0.1397	0.13	2.17
Aeromonas_hydrophila_2359	Aeromonas_media_TR3_1	31.4	[29 - 33.9%]	0.1346	0.19	0.21
Aeromonas_hydrophila_2359	Aeromonas_sp._FDAARGOS_1402	32.3	[29.9 - 34.8%]	0.1303	0.26	0.35
Aeromonas_hydrophila_2359	Aeromonas_sp._FDAARGOS_1419	30.7	[28.3 - 33.2%]	0.1384	0.14	2.14
Aeromonas_hydrophila_2359	Aeromonas_sp._FDAARGOS_1414	30.6	[28.2 - 33.1%]	0.1387	0.14	2.43
Aeromonas_hydrophila_2359	Aeromonas_sp._FDAARGOS_1411	30.7	[28.3 - 33.2%]	0.1383	0.14	2.21
Aeromonas_hydrophila_2359	Aeromonas_sp._FDAARGOS_1417	30.5	[28.1 - 33%]	0.1392	0.13	2.31
Aeromonas_hydrophila_2359	Aeromonas_sp._FDAARGOS_1404	30.5	[28.1 - 33%]	0.1394	0.13	2.55
Aeromonas_hydrophila_2359	Aeromonas_sp._FDAARGOS_1403	50.3	[47.6 - 52.9%]	0.071	19.86	0.87
Aeromonas_hydrophila_2359	Aeromonas_sp._FDAARGOS_1416	30.4	[28 - 32.9%]	0.1398	0.13	2.23
Aeromonas_hydrophila_2359	Aeromonas_sp._FDAARGOS_1405	30.6	[28.2 - 33.1%]	0.1391	0.13	2.45
Aeromonas_hydrophila_2359	Aeromonas_sp._FDAARGOS_1415	32.2	[29.7 - 34.7%]	0.131	0.25	1.27
Aeromonas_hydrophila_2359	Aeromonas_sp._FDAARGOS_1406	32.5	[30.1 - 35%]	0.1294	0.28	0.12
Aeromonas_hydrophila_2359	Aeromonas_sp._FDAARGOS_1418	32.2	[29.8 - 34.7%]	0.1308	0.25	0.69
Aeromonas_hydrophila_2359	Aeromonas_sp._FDAARGOS_1408	50.2	[47.6 - 52.8%]	0.0712	19.61	0.55
Aeromonas_hydrophila_2359	Aeromonas_sp._FDAARGOS_1409	32.5	[30.1 - 35.1%]	0.1292	0.28	1.87
Aeromonas_hydrophila_2359	Aeromonas_sp._FDAARGOS_1407	29.9	[27.5 - 32.4%]	0.1426	0.1	1.31
Aeromonas_hydrophila_2359	Aeromonas_sp._FDAARGOS_1410	31	[28.6 - 33.5%]	0.1369	0.16	1.99
Aeromonas_hydrophila_2359	Aeromonas_sanarellii_NS1	33.1	[30.7 - 35.6%]	0.1264	0.35	0.52
Aeromonas_hydrophila_2359	Aeromonas_enteropelogenes_FDAARGOS_1509	30	[27.6 - 32.5%]	0.1424	0.1	1.37
Aeromonas_hydrophila_2359	Aeromonas_dhakensis_71431	50.1	[47.4 - 52.7%]	0.0715	19.24	0.73
Aeromonas_hydrophila_2359	Aeromonas_hydrophila_71339	71.8	[68.8 - 74.6%]	0.0337	81.32	0.41
Aeromonas_hydrophila_2359	Aeromonas_hydrophila_71317	72.7	[69.7 - 75.5%]	0.0325	82.71	0.69
Aeromonas_hydrophila_2359	Aeromonas_hydrophila_Ah27	71.2	[68.2 - 74%]	0.0345	80.34	0.24
Aeromonas_hydrophila_2359	Aeromonas_hydrophila_LP0103	73.3	[70.3 - 76.1%]	0.0316	83.6	0.09
Aeromonas_hydrophila_2359	Aeromonas_hydrophila_AC185	72.5	[69.5 - 75.4%]	0.0327	82.47	0.34
Aeromonas_hydrophila_2359	Aeromonas_hydrophila_AC133	71.3	[68.3 - 74.1%]	0.0344	80.5	0.1
Aeromonas_hydrophila_2359	Aeromonas_hydrophila_A008N2	72.3	[69.2 - 75.1%]	0.033	82.06	0.57
Aeromonas_hydrophila_2359	Aeromonas_hydrophila_Ah2111	72.2	[69.1 - 75%]	0.0332	81.9	0.07
Aeromonas_hydrophila_2359	Aeromonas_australiensis_Isolate4	31.7	[29.3 - 34.2%]	0.1331	0.21	0.05
CP044060.1	Aeromonas_schubertii_WL1483	22.9	[20.7 - 25.4%]	0.1909	0	2.63
CP044060.1	CP044060.1	100	[100 - NaN%]	0	98.3	0
CP044060.1	Aeromonas_salmonicida_SRW-OG1	29	[26.6 - 31.5%]	0.1477	0.07	0.17
CP044060.1	Aeromonas_jandaei_FDAARGOS_986	37.6	[35.1 - 40.1%]	0.108	1.43	0.17
CP044060.1	Aeromonas_rivuli_20-VB00005	25.1	[22.7 - 27.6%]	0.1736	0.01	1.07
CP044060.1	Aeromonas_sp._WP2-W18-CRE-05	28.7	[26.3 - 31.2%]	0.1494	0.06	2.29
CP044060.1	Aeromonas_caviae_WP8-S18-ESBL-04	28.6	[26.2 - 31.1%]	0.15	0.06	2.79
CP044060.1	Aeromonas_sp._CU5	41.8	[39.3 - 44.3%]	0.0938	4.14	0.98
CP044060.1	Aeromonas_sp._CA23	29.6	[27.3 - 32.1%]	0.1441	0.09	1.31
CP044060.1	Aeromonas_sp._ASNIH5	28.7	[26.4 - 31.2%]	0.1493	0.06	2.9
CP044060.1	Aeromonas_sp._ASNIH4	30.8	[28.4 - 33.3%]	0.138	0.14	2.13
CP044060.1	Aeromonas_sp._ASNIH3	28.6	[26.2 - 31.1%]	0.1503	0.06	2.68
CP044060.1	Aeromonas_sp._ASNIH7	28.8	[26.4 - 31.3%]	0.149	0.06	1.98
CP044060.1	Aeromonas_sp._ASNIH2	28.6	[26.2 - 31.1%]	0.1501	0.06	2.37
CP044060.1	Aeromonas_rivipollensis_KN-Mc-11N1	28.5	[26.1 - 31%]	0.1508	0.05	3.01
CP044060.1	Aeromonas_sp._2692-1	30.7	[28.3 - 33.2%]	0.1385	0.14	2.38
CP044060.1	Aeromonas_sp._1805	30.9	[28.5 - 33.4%]	0.1374	0.15	2.42
CP044060.1	Aeromonas_simiae_A6	23	[20.7 - 25.5%]	0.1903	0	1.7
CP044060.1	Aeromonas_allosaccharophila_FDAARGOS_933	52.7	[50 - 55.3%]	0.0657	27.08	0.03
CP044060.1	Aeromonas_media_TR3_1	28.6	[26.3 - 31.1%]	0.15	0.06	2.35
CP044060.1	Aeromonas_sp._FDAARGOS_1402	28.7	[26.3 - 31.2%]	0.1495	0.06	2.49
CP044060.1	Aeromonas_sp._FDAARGOS_1419	69.4	[66.4 - 72.2%]	0.037	77.19	0
CP044060.1	Aeromonas_sp._FDAARGOS_1414	61.1	[58.3 - 63.9%]	0.0497	56.04	0.29
CP044060.1	Aeromonas_sp._FDAARGOS_1411	69.3	[66.3 - 72.2%]	0.037	77.1	0.07
CP044060.1	Aeromonas_sp._FDAARGOS_1417	71.3	[68.3 - 74.2%]	0.0343	80.64	0.17
CP044060.1	Aeromonas_sp._FDAARGOS_1404	69.6	[66.6 - 72.4%]	0.0367	77.5	0.41
CP044060.1	Aeromonas_sp._FDAARGOS_1403	30.2	[27.9 - 32.7%]	0.1408	0.12	3.01
CP044060.1	Aeromonas_sp._FDAARGOS_1416	69.6	[66.6 - 72.5%]	0.0366	77.63	0.09
CP044060.1	Aeromonas_sp._FDAARGOS_1405	57.4	[54.6 - 60.1%]	0.0564	43.25	0.31
CP044060.1	Aeromonas_sp._FDAARGOS_1415	28.2	[25.8 - 30.7%]	0.1524	0.05	3.41
CP044060.1	Aeromonas_sp._FDAARGOS_1406	28.6	[26.2 - 31.1%]	0.1501	0.06	2.26
CP044060.1	Aeromonas_sp._FDAARGOS_1418	28.6	[26.2 - 31.1%]	0.1503	0.06	2.83
CP044060.1	Aeromonas_sp._FDAARGOS_1408	30.6	[28.2 - 33.1%]	0.1391	0.13	2.69
CP044060.1	Aeromonas_sp._FDAARGOS_1409	28.3	[25.9 - 30.8%]	0.152	0.05	4.01
CP044060.1	Aeromonas_sp._FDAARGOS_1407	30.9	[28.5 - 33.4%]	0.1373	0.15	0.83
CP044060.1	Aeromonas_sp._FDAARGOS_1410	37.8	[35.3 - 40.3%]	0.1073	1.51	0.15
CP044060.1	Aeromonas_sanarellii_NS1	28.6	[26.2 - 31.1%]	0.15	0.06	2.66
CP044060.1	Aeromonas_enteropelogenes_FDAARGOS_1509	30.7	[28.3 - 33.2%]	0.1383	0.14	0.77
CP044060.1	Aeromonas_dhakensis_71431	30.4	[28 - 32.9%]	0.1402	0.12	2.87
CP044060.1	Aeromonas_australiensis_Isolate4	28.6	[26.2 - 31.1%]	0.1503	0.06	2.19
Aeromonas_salmonicida_SRW-OG1	Aeromonas_schubertii_WL1483	22.4	[20.1 - 24.8%]	0.1957	0	2.46
Aeromonas_salmonicida_SRW-OG1	CP044060.1	29	[26.6 - 31.5%]	0.1477	0.07	0.17
Aeromonas_salmonicida_SRW-OG1	Aeromonas_salmonicida_SRW-OG1	100	[100 - NaN%]	0	98.3	0
Aeromonas_salmonicida_SRW-OG1	Aeromonas_jandaei_FDAARGOS_986	27.9	[25.5 - 30.4%]	0.1546	0.04	0
Aeromonas_salmonicida_SRW-OG1	Aeromonas_rivuli_20-VB00005	25.3	[23 - 27.8%]	0.1716	0.01	0.9
Aeromonas_salmonicida_SRW-OG1	Aeromonas_sp._WP2-W18-CRE-05	28.3	[25.9 - 30.8%]	0.152	0.05	2.12
Aeromonas_salmonicida_SRW-OG1	Aeromonas_caviae_WP8-S18-ESBL-04	28.3	[25.9 - 30.8%]	0.1518	0.05	2.62
Aeromonas_salmonicida_SRW-OG1	Aeromonas_sp._CU5	28.4	[26 - 30.9%]	0.1515	0.05	1.15
Aeromonas_salmonicida_SRW-OG1	Aeromonas_sp._CA23	40.2	[37.7 - 42.7%]	0.0989	2.83	1.14
Aeromonas_salmonicida_SRW-OG1	Aeromonas_sp._ASNIH5	28.3	[26 - 30.8%]	0.1517	0.05	2.73
Aeromonas_salmonicida_SRW-OG1	Aeromonas_sp._ASNIH4	32	[29.6 - 34.5%]	0.1316	0.24	1.96
Aeromonas_salmonicida_SRW-OG1	Aeromonas_sp._ASNIH3	28.2	[25.9 - 30.7%]	0.1523	0.05	2.51
Aeromonas_salmonicida_SRW-OG1	Aeromonas_sp._ASNIH7	28.2	[25.9 - 30.7%]	0.1523	0.05	1.81
Aeromonas_salmonicida_SRW-OG1	Aeromonas_sp._ASNIH2	28.2	[25.8 - 30.7%]	0.1527	0.05	2.2
Aeromonas_salmonicida_SRW-OG1	Aeromonas_rivipollensis_KN-Mc-11N1	30.1	[27.7 - 32.6%]	0.1417	0.11	2.84
Aeromonas_salmonicida_SRW-OG1	Aeromonas_sp._2692-1	32.1	[29.6 - 34.6%]	0.1315	0.24	2.21
Aeromonas_salmonicida_SRW-OG1	Aeromonas_sp._1805	32.1	[29.6 - 34.6%]	0.1315	0.24	2.25
Aeromonas_salmonicida_SRW-OG1	Aeromonas_simiae_A6	22.3	[20 - 24.7%]	0.1965	0	1.53
Aeromonas_salmonicida_SRW-OG1	Aeromonas_allosaccharophila_FDAARGOS_933	29.4	[27 - 31.9%]	0.1457	0.08	0.2
Aeromonas_salmonicida_SRW-OG1	Aeromonas_media_TR3_1	29.9	[27.5 - 32.4%]	0.1425	0.1	2.18
Aeromonas_salmonicida_SRW-OG1	Aeromonas_sp._FDAARGOS_1402	28.3	[26 - 30.8%]	0.1517	0.05	2.32
Aeromonas_salmonicida_SRW-OG1	Aeromonas_sp._FDAARGOS_1419	28.8	[26.4 - 31.3%]	0.1489	0.06	0.17
Aeromonas_salmonicida_SRW-OG1	Aeromonas_sp._FDAARGOS_1414	28.7	[26.3 - 31.2%]	0.1498	0.06	0.46
Aeromonas_salmonicida_SRW-OG1	Aeromonas_sp._FDAARGOS_1411	28.8	[26.4 - 31.2%]	0.1492	0.06	0.24
Aeromonas_salmonicida_SRW-OG1	Aeromonas_sp._FDAARGOS_1417	29	[26.6 - 31.5%]	0.1476	0.07	0.34
Aeromonas_salmonicida_SRW-OG1	Aeromonas_sp._FDAARGOS_1404	28.7	[26.4 - 31.2%]	0.1492	0.06	0.58
Aeromonas_salmonicida_SRW-OG1	Aeromonas_sp._FDAARGOS_1403	31.1	[28.7 - 33.6%]	0.1364	0.16	2.84
Aeromonas_salmonicida_SRW-OG1	Aeromonas_sp._FDAARGOS_1416	28.8	[26.5 - 31.3%]	0.1488	0.06	0.26
Aeromonas_salmonicida_SRW-OG1	Aeromonas_sp._FDAARGOS_1405	28.4	[26.1 - 30.9%]	0.1511	0.05	0.48
Aeromonas_salmonicida_SRW-OG1	Aeromonas_sp._FDAARGOS_1415	28.4	[26 - 30.9%]	0.1513	0.05	3.24
Aeromonas_salmonicida_SRW-OG1	Aeromonas_sp._FDAARGOS_1406	28.3	[25.9 - 30.8%]	0.152	0.05	2.09
Aeromonas_salmonicida_SRW-OG1	Aeromonas_sp._FDAARGOS_1418	28.3	[25.9 - 30.8%]	0.152	0.05	2.66
Aeromonas_salmonicida_SRW-OG1	Aeromonas_sp._FDAARGOS_1408	31.2	[28.8 - 33.7%]	0.1356	0.17	2.52
Aeromonas_salmonicida_SRW-OG1	Aeromonas_sp._FDAARGOS_1409	28.7	[26.3 - 31.2%]	0.1497	0.06	3.84
Aeromonas_salmonicida_SRW-OG1	Aeromonas_sp._FDAARGOS_1407	28	[25.7 - 30.5%]	0.1535	0.04	0.66
Aeromonas_salmonicida_SRW-OG1	Aeromonas_sp._FDAARGOS_1410	27.8	[25.4 - 30.3%]	0.1551	0.04	0.02
Aeromonas_salmonicida_SRW-OG1	Aeromonas_sanarellii_NS1	28.7	[26.3 - 31.2%]	0.1496	0.06	2.49
Aeromonas_salmonicida_SRW-OG1	Aeromonas_enteropelogenes_FDAARGOS_1509	27.9	[25.6 - 30.4%]	0.1542	0.04	0.6
Aeromonas_salmonicida_SRW-OG1	Aeromonas_dhakensis_71431	31.2	[28.8 - 33.7%]	0.136	0.17	2.7
Aeromonas_salmonicida_SRW-OG1	Aeromonas_australiensis_Isolate4	29.9	[27.5 - 32.4%]	0.1429	0.1	2.02
Aeromonas_hydrophila_B11	Aeromonas_schubertii_WL1483	23.6	[21.3 - 26.1%]	0.1851	0	0.26
Aeromonas_hydrophila_B11	Aeromonas_hydrophila_3206	50.7	[48.1 - 53.4%]	0.07	21.17	0.17
Aeromonas_hydrophila_B11	Aeromonas_hydrophila_2359	50.8	[48.2 - 53.4%]	0.0698	21.38	0.75
Aeromonas_hydrophila_B11	CP044060.1	30.3	[27.9 - 32.8%]	0.1403	0.12	2.89
Aeromonas_hydrophila_B11	Aeromonas_salmonicida_SRW-OG1	31.2	[28.8 - 33.7%]	0.136	0.17	2.72
Aeromonas_hydrophila_B11	Aeromonas_hydrophila_B11	100	[100 - NaN%]	0	98.3	0
Aeromonas_hydrophila_B11	Aeromonas_hydrophila_3924	51.3	[48.6 - 53.9%]	0.0687	22.78	0.37
Aeromonas_hydrophila_B11	Aeromonas_jandaei_FDAARGOS_986	30.9	[28.5 - 33.4%]	0.1375	0.15	2.72
Aeromonas_hydrophila_B11	Aeromonas_rivuli_20-VB00005	25.4	[23 - 27.9%]	0.1714	0.01	1.82
Aeromonas_hydrophila_B11	Aeromonas_hydrophila_ATCC_7966	50.9	[48.2 - 53.5%]	0.0696	21.58	0.2
Aeromonas_hydrophila_B11	Aeromonas_hydrophila_ML09-119	51	[48.4 - 53.7%]	0.0692	22.09	0.93
Aeromonas_hydrophila_B11	Aeromonas_hydrophila_GSH8-2	51.2	[48.6 - 53.9%]	0.0689	22.58	0.68
Aeromonas_hydrophila_B11	Aeromonas_sp._WP2-W18-CRE-05	32.6	[30.2 - 35.1%]	0.129	0.29	0.6
Aeromonas_hydrophila_B11	Aeromonas_hydrophila_WP7-S18-ESBL-06	50.9	[48.3 - 53.6%]	0.0695	21.73	0.53
Aeromonas_hydrophila_B11	Aeromonas_hydrophila_WP8-S18-ESBL-02	51.2	[48.6 - 53.9%]	0.0689	22.58	0.68
Aeromonas_hydrophila_B11	Aeromonas_caviae_WP8-S18-ESBL-04	32.6	[30.2 - 35.1%]	0.1289	0.29	0.1
Aeromonas_hydrophila_B11	Aeromonas_hydrophila_KAM330	50.9	[48.2 - 53.5%]	0.0696	21.59	0.83
Aeromonas_hydrophila_B11	Aeromonas_hydrophila_NZ_AP024234	50.7	[48 - 53.3%]	0.0701	21.02	0.75
Aeromonas_hydrophila_B11	Aeromonas_hydrophila_NUITM-VA1	51	[48.4 - 53.7%]	0.0693	22.04	0.68
Aeromonas_hydrophila_B11	Aeromonas_hydrophila_4AK4	31.2	[28.8 - 33.7%]	0.1357	0.17	0.26
Aeromonas_hydrophila_B11	Aeromonas_hydrophila_NJ-35	51.1	[48.4 - 53.7%]	0.0692	22.2	1.24
Aeromonas_hydrophila_B11	Aeromonas_hydrophila_YL17	76.1	[73.1 - 78.9%]	0.0281	86.99	0.13
Aeromonas_hydrophila_B11	Aeromonas_hydrophila_AL09-71	51.1	[48.4 - 53.7%]	0.0692	22.1	0.93
Aeromonas_hydrophila_B11	Aeromonas_hydrophila_PC-104A	51	[48.4 - 53.7%]	0.0693	22.07	0.93
Aeromonas_hydrophila_B11	Aeromonas_hydrophila_AL06-06	51	[48.4 - 53.7%]	0.0693	22.06	0.37
Aeromonas_hydrophila_B11	Aeromonas_hydrophila_AH10	51	[48.4 - 53.7%]	0.0693	21.99	0.6
Aeromonas_hydrophila_B11	Aeromonas_hydrophila_JBN2301	51.1	[48.4 - 53.7%]	0.0692	22.14	0.98
Aeromonas_hydrophila_B11	Aeromonas_hydrophila_D4	51.1	[48.4 - 53.7%]	0.0692	22.2	0.95
Aeromonas_hydrophila_B11	Aeromonas_hydrophila_AHNIH1	51.1	[48.5 - 53.8%]	0.0691	22.26	0.58
Aeromonas_hydrophila_B11	Aeromonas_hydrophila_GYK1	51.1	[48.5 - 53.8%]	0.0691	22.26	0.93
Aeromonas_hydrophila_B11	Aeromonas_hydrophila_ZYAH72	51	[48.3 - 53.6%]	0.0694	21.88	1.07
Aeromonas_hydrophila_B11	Aeromonas_hydrophila_ZYAH75	50.9	[48.3 - 53.6%]	0.0696	21.69	0.41
Aeromonas_hydrophila_B11	Aeromonas_hydrophila_MX16A	51	[48.3 - 53.6%]	0.0694	21.83	0.18
Aeromonas_hydrophila_B11	Aeromonas_sp._CU5	28.8	[26.5 - 31.3%]	0.1488	0.06	3.87
Aeromonas_hydrophila_B11	Aeromonas_sp._CA23	34.6	[32.2 - 37.1%]	0.1198	0.58	1.58
Aeromonas_hydrophila_B11	Aeromonas_sp._ASNIH5	32.5	[30.1 - 35%]	0.1292	0.28	0.01
Aeromonas_hydrophila_B11	Aeromonas_sp._ASNIH4	50.6	[48 - 53.2%]	0.0703	20.77	0.76
Aeromonas_hydrophila_B11	Aeromonas_sp._ASNIH3	32.6	[30.2 - 35.1%]	0.129	0.29	0.21
Aeromonas_hydrophila_B11	Aeromonas_sp._ASNIH7	32.5	[30.1 - 35%]	0.1295	0.28	0.91
Aeromonas_hydrophila_B11	Aeromonas_sp._ASNIH2	32.6	[30.1 - 35.1%]	0.1291	0.29	0.52
Aeromonas_hydrophila_B11	Aeromonas_hydrophila_KN-Mc-1R2	51.2	[48.5 - 53.8%]	0.0689	22.54	0.73
Aeromonas_hydrophila_B11	Aeromonas_rivipollensis_KN-Mc-11N1	30.9	[28.5 - 33.4%]	0.1372	0.15	0.12
Aeromonas_hydrophila_B11	Aeromonas_hydrophila_WCHAH045096	51.2	[48.5 - 53.8%]	0.0689	22.54	0.68
Aeromonas_hydrophila_B11	Aeromonas_hydrophila_WCX23_NZ_CP038463	50.6	[47.9 - 53.2%]	0.0703	20.7	1.01
Aeromonas_hydrophila_B11	Aeromonas_hydrophila_23-C-23	50.6	[47.9 - 53.2%]	0.0703	20.73	0.92
Aeromonas_hydrophila_B11	Aeromonas_sp._2692-1	51	[48.4 - 53.7%]	0.0693	22.04	0.51
Aeromonas_hydrophila_B11	Aeromonas_sp._1805	51.1	[48.5 - 53.8%]	0.0691	22.27	0.47
Aeromonas_hydrophila_B11	Aeromonas_simiae_A6	23.2	[20.9 - 25.7%]	0.1883	0	1.19
Aeromonas_hydrophila_B11	Aeromonas_hydrophila_Aer_Brac66	51.1	[48.4 - 53.7%]	0.0692	22.12	0.28
Aeromonas_hydrophila_B11	Aeromonas_hydrophila_Aer_Pi25.1HTAS	51.2	[48.5 - 53.8%]	0.0689	22.53	0.52
Aeromonas_hydrophila_B11	Aeromonas_hydrophila_Aer_Brac14A	51	[48.4 - 53.7%]	0.0693	22.06	0.28
Aeromonas_hydrophila_B11	Aeromonas_hydrophila_HX-3	51	[48.4 - 53.7%]	0.0693	22.08	0.75
Aeromonas_hydrophila_B11	Aeromonas_hydrophila_LHW39	51.1	[48.4 - 53.7%]	0.0692	22.19	0.95
Aeromonas_hydrophila_B11	Aeromonas_hydrophila_Brac6	51	[48.3 - 53.6%]	0.0694	21.92	0.29
Aeromonas_hydrophila_B11	Aeromonas_hydrophila_OnP3.1	51	[48.4 - 53.7%]	0.0693	22.01	0.29
Aeromonas_hydrophila_B11	Aeromonas_hydrophila_NEB724	31	[28.6 - 33.5%]	0.1367	0.16	0.08
Aeromonas_hydrophila_B11	Aeromonas_hydrophila_4960	50.9	[48.2 - 53.5%]	0.0697	21.54	0.3
Aeromonas_hydrophila_B11	Aeromonas_hydrophila_3019	51.3	[48.6 - 53.9%]	0.0688	22.7	0.8
Aeromonas_hydrophila_B11	Aeromonas_hydrophila_RM8376	51.1	[48.5 - 53.8%]	0.069	22.39	0.14
Aeromonas_hydrophila_B11	Aeromonas_hydrophila_FDAARGOS_916	51.2	[48.5 - 53.8%]	0.069	22.4	0.14
Aeromonas_hydrophila_B11	Aeromonas_allosaccharophila_FDAARGOS_933	30	[27.6 - 32.5%]	0.142	0.11	2.92
Aeromonas_hydrophila_B11	Aeromonas_media_TR3_1	31.2	[28.8 - 33.7%]	0.1358	0.17	0.54
Aeromonas_hydrophila_B11	Aeromonas_sp._FDAARGOS_1402	32.6	[30.2 - 35.1%]	0.129	0.29	0.4
Aeromonas_hydrophila_B11	Aeromonas_sp._FDAARGOS_1419	30.3	[27.9 - 32.8%]	0.1403	0.12	2.89
Aeromonas_hydrophila_B11	Aeromonas_sp._FDAARGOS_1414	30.3	[27.9 - 32.8%]	0.1406	0.12	3.18
Aeromonas_hydrophila_B11	Aeromonas_sp._FDAARGOS_1411	30.2	[27.8 - 32.7%]	0.141	0.11	2.96
Aeromonas_hydrophila_B11	Aeromonas_sp._FDAARGOS_1417	30.3	[27.9 - 32.8%]	0.1405	0.12	3.06
Aeromonas_hydrophila_B11	Aeromonas_sp._FDAARGOS_1404	30.2	[27.8 - 32.7%]	0.1409	0.12	3.3
Aeromonas_hydrophila_B11	Aeromonas_sp._FDAARGOS_1403	76.4	[73.4 - 79.1%]	0.0278	87.28	0.12
Aeromonas_hydrophila_B11	Aeromonas_sp._FDAARGOS_1416	30.3	[27.9 - 32.8%]	0.1403	0.12	2.98
Aeromonas_hydrophila_B11	Aeromonas_sp._FDAARGOS_1405	30.1	[27.7 - 32.6%]	0.1414	0.11	3.2
Aeromonas_hydrophila_B11	Aeromonas_sp._FDAARGOS_1415	33.2	[30.8 - 35.7%]	0.126	0.36	0.52
Aeromonas_hydrophila_B11	Aeromonas_sp._FDAARGOS_1406	32.5	[30.1 - 35%]	0.1294	0.28	0.63
Aeromonas_hydrophila_B11	Aeromonas_sp._FDAARGOS_1418	32.6	[30.2 - 35.1%]	0.1288	0.29	0.06
Aeromonas_hydrophila_B11	Aeromonas_sp._FDAARGOS_1408	75.8	[72.8 - 78.6%]	0.0284	86.69	0.2
Aeromonas_hydrophila_B11	Aeromonas_sp._FDAARGOS_1409	33	[30.5 - 35.5%]	0.1272	0.33	1.12
Aeromonas_hydrophila_B11	Aeromonas_sp._FDAARGOS_1407	31.3	[28.9 - 33.8%]	0.1354	0.18	2.06
Aeromonas_hydrophila_B11	Aeromonas_sp._FDAARGOS_1410	31	[28.6 - 33.5%]	0.137	0.16	2.74
Aeromonas_hydrophila_B11	Aeromonas_sanarellii_NS1	33.3	[30.9 - 35.8%]	0.1255	0.38	0.23
Aeromonas_hydrophila_B11	Aeromonas_enteropelogenes_FDAARGOS_1509	31.2	[28.8 - 33.7%]	0.1356	0.17	2.12
Aeromonas_hydrophila_B11	Aeromonas_dhakensis_71431	75.3	[72.3 - 78.1%]	0.029	86.14	0.02
Aeromonas_hydrophila_B11	Aeromonas_hydrophila_71339	51.2	[48.5 - 53.8%]	0.069	22.44	0.34
Aeromonas_hydrophila_B11	Aeromonas_hydrophila_71317	51.1	[48.5 - 53.8%]	0.0691	22.31	0.06
Aeromonas_hydrophila_B11	Aeromonas_hydrophila_Ah27	51	[48.3 - 53.6%]	0.0694	21.83	0.99
Aeromonas_hydrophila_B11	Aeromonas_hydrophila_LP0103	50.7	[48.1 - 53.4%]	0.0699	21.21	0.84
Aeromonas_hydrophila_B11	Aeromonas_hydrophila_AC185	51.2	[48.5 - 53.8%]	0.069	22.42	0.41
Aeromonas_hydrophila_B11	Aeromonas_hydrophila_AC133	51.1	[48.5 - 53.8%]	0.0691	22.28	0.85
Aeromonas_hydrophila_B11	Aeromonas_hydrophila_A008N2	51	[48.3 - 53.6%]	0.0694	21.84	0.18
Aeromonas_hydrophila_B11	Aeromonas_hydrophila_Ah2111	51	[48.3 - 53.6%]	0.0694	21.89	0.68
Aeromonas_hydrophila_B11	Aeromonas_australiensis_Isolate4	31.2	[28.8 - 33.7%]	0.1357	0.17	0.7
Aeromonas_hydrophila_3924	Aeromonas_schubertii_WL1483	23.5	[21.2 - 26%]	0.1858	0	0.11
Aeromonas_hydrophila_3924	Aeromonas_hydrophila_3206	74	[71 - 76.9%]	0.0307	84.57	0.2
Aeromonas_hydrophila_3924	Aeromonas_hydrophila_2359	72.8	[69.8 - 75.6%]	0.0323	82.87	0.38
Aeromonas_hydrophila_3924	CP044060.1	30.9	[28.5 - 33.4%]	0.1373	0.15	2.52
Aeromonas_hydrophila_3924	Aeromonas_salmonicida_SRW-OG1	32.1	[29.7 - 34.6%]	0.1314	0.24	2.35
Aeromonas_hydrophila_3924	Aeromonas_hydrophila_B11	51.3	[48.6 - 53.9%]	0.0687	22.78	0.37
Aeromonas_hydrophila_3924	Aeromonas_hydrophila_3924	100	[100 - NaN%]	0	98.3	0
Aeromonas_hydrophila_3924	Aeromonas_jandaei_FDAARGOS_986	31	[28.6 - 33.5%]	0.137	0.16	2.34
Aeromonas_hydrophila_3924	Aeromonas_rivuli_20-VB00005	25.4	[23.1 - 27.9%]	0.1708	0.01	1.45
Aeromonas_hydrophila_3924	Aeromonas_hydrophila_ATCC_7966	73.8	[70.8 - 76.6%]	0.031	84.25	0.17
Aeromonas_hydrophila_3924	Aeromonas_hydrophila_ML09-119	73.6	[70.6 - 76.4%]	0.0313	83.99	0.56
Aeromonas_hydrophila_3924	Aeromonas_hydrophila_GSH8-2	73.9	[70.9 - 76.7%]	0.0309	84.38	0.3
Aeromonas_hydrophila_3924	Aeromonas_sp._WP2-W18-CRE-05	32.3	[29.9 - 34.8%]	0.1303	0.26	0.23
Aeromonas_hydrophila_3924	Aeromonas_hydrophila_WP7-S18-ESBL-06	73.4	[70.4 - 76.2%]	0.0315	83.71	0.16
Aeromonas_hydrophila_3924	Aeromonas_hydrophila_WP8-S18-ESBL-02	73.9	[70.9 - 76.7%]	0.0309	84.38	0.3
Aeromonas_hydrophila_3924	Aeromonas_caviae_WP8-S18-ESBL-04	32.4	[30 - 34.9%]	0.1297	0.27	0.27
Aeromonas_hydrophila_3924	Aeromonas_hydrophila_KAM330	74.1	[71 - 76.9%]	0.0307	84.58	0.45
Aeromonas_hydrophila_3924	Aeromonas_hydrophila_NZ_AP024234	73.7	[70.7 - 76.5%]	0.0311	84.13	0.37
Aeromonas_hydrophila_3924	Aeromonas_hydrophila_NUITM-VA1	74.2	[71.2 - 77%]	0.0305	84.74	0.3
Aeromonas_hydrophila_3924	Aeromonas_hydrophila_4AK4	31.3	[28.9 - 33.8%]	0.1351	0.18	0.64
Aeromonas_hydrophila_3924	Aeromonas_hydrophila_NJ-35	73.4	[70.4 - 76.2%]	0.0316	83.67	0.87
Aeromonas_hydrophila_3924	Aeromonas_hydrophila_YL17	51.1	[48.4 - 53.7%]	0.0692	22.19	0.25
Aeromonas_hydrophila_3924	Aeromonas_hydrophila_AL09-71	73.6	[70.5 - 76.4%]	0.0313	83.92	0.56
Aeromonas_hydrophila_3924	Aeromonas_hydrophila_PC-104A	73.6	[70.6 - 76.4%]	0.0313	83.94	0.56
Aeromonas_hydrophila_3924	Aeromonas_hydrophila_AL06-06	73.8	[70.8 - 76.6%]	0.031	84.28	0.01
Aeromonas_hydrophila_3924	Aeromonas_hydrophila_AH10	74	[71 - 76.8%]	0.0307	84.52	0.23
Aeromonas_hydrophila_3924	Aeromonas_hydrophila_JBN2301	73.5	[70.5 - 76.3%]	0.0314	83.8	0.61
Aeromonas_hydrophila_3924	Aeromonas_hydrophila_D4	73.5	[70.5 - 76.3%]	0.0314	83.86	0.58
Aeromonas_hydrophila_3924	Aeromonas_hydrophila_AHNIH1	73.4	[70.4 - 76.3%]	0.0315	83.76	0.2
Aeromonas_hydrophila_3924	Aeromonas_hydrophila_GYK1	73.4	[70.4 - 76.3%]	0.0315	83.76	0.56
Aeromonas_hydrophila_3924	Aeromonas_hydrophila_ZYAH72	73.5	[70.5 - 76.3%]	0.0314	83.86	0.7
Aeromonas_hydrophila_3924	Aeromonas_hydrophila_ZYAH75	74.2	[71.2 - 77%]	0.0305	84.76	0.04
Aeromonas_hydrophila_3924	Aeromonas_hydrophila_MX16A	73.4	[70.4 - 76.2%]	0.0316	83.68	0.2
Aeromonas_hydrophila_3924	Aeromonas_sp._CU5	29.1	[26.8 - 31.6%]	0.147	0.07	3.49
Aeromonas_hydrophila_3924	Aeromonas_sp._CA23	36	[33.6 - 38.6%]	0.1139	0.91	1.21
Aeromonas_hydrophila_3924	Aeromonas_sp._ASNIH5	32.5	[30.1 - 35%]	0.1293	0.28	0.38
Aeromonas_hydrophila_3924	Aeromonas_sp._ASNIH4	73.3	[70.2 - 76.1%]	0.0317	83.51	0.39
Aeromonas_hydrophila_3924	Aeromonas_sp._ASNIH3	32.3	[29.9 - 34.8%]	0.1304	0.26	0.17
Aeromonas_hydrophila_3924	Aeromonas_sp._ASNIH7	32.4	[30 - 34.9%]	0.1299	0.27	0.54
Aeromonas_hydrophila_3924	Aeromonas_sp._ASNIH2	32.2	[29.8 - 34.7%]	0.1308	0.25	0.15
Aeromonas_hydrophila_3924	Aeromonas_hydrophila_KN-Mc-1R2	72.7	[69.7 - 75.5%]	0.0324	82.73	0.36
Aeromonas_hydrophila_3924	Aeromonas_rivipollensis_KN-Mc-11N1	31.3	[28.9 - 33.8%]	0.1355	0.18	0.5
Aeromonas_hydrophila_3924	Aeromonas_hydrophila_WCHAH045096	73.5	[70.5 - 76.3%]	0.0314	83.82	0.3
Aeromonas_hydrophila_3924	Aeromonas_hydrophila_WCX23_NZ_CP038463	72.8	[69.8 - 75.6%]	0.0323	82.88	0.64
Aeromonas_hydrophila_3924	Aeromonas_hydrophila_23-C-23	72.8	[69.8 - 75.6%]	0.0323	82.89	0.54
Aeromonas_hydrophila_3924	Aeromonas_sp._2692-1	73.7	[70.7 - 76.5%]	0.0311	84.1	0.13
Aeromonas_hydrophila_3924	Aeromonas_sp._1805	74	[71 - 76.8%]	0.0307	84.52	0.1
Aeromonas_hydrophila_3924	Aeromonas_simiae_A6	23.3	[21 - 25.7%]	0.188	0	0.81
Aeromonas_hydrophila_3924	Aeromonas_hydrophila_Aer_Brac66	74.4	[71.4 - 77.2%]	0.0302	85.01	0.09
Aeromonas_hydrophila_3924	Aeromonas_hydrophila_Aer_Pi25.1HTAS	74.4	[71.4 - 77.2%]	0.0303	84.97	0.15
Aeromonas_hydrophila_3924	Aeromonas_hydrophila_Aer_Brac14A	74.3	[71.3 - 77.1%]	0.0303	84.91	0.09
Aeromonas_hydrophila_3924	Aeromonas_hydrophila_HX-3	74.1	[71.1 - 76.9%]	0.0306	84.65	0.37
Aeromonas_hydrophila_3924	Aeromonas_hydrophila_LHW39	73.5	[70.5 - 76.3%]	0.0314	83.85	0.58
Aeromonas_hydrophila_3924	Aeromonas_hydrophila_Brac6	74.4	[71.4 - 77.2%]	0.0303	84.98	0.08
Aeromonas_hydrophila_3924	Aeromonas_hydrophila_OnP3.1	74.4	[71.4 - 77.2%]	0.0302	85	0.08
Aeromonas_hydrophila_3924	Aeromonas_hydrophila_NEB724	31.2	[28.8 - 33.7%]	0.136	0.17	0.29
Aeromonas_hydrophila_3924	Aeromonas_hydrophila_4960	74.1	[71.1 - 76.9%]	0.0306	84.67	0.07
Aeromonas_hydrophila_3924	Aeromonas_hydrophila_3019	74.1	[71.1 - 76.9%]	0.0306	84.67	0.43
Aeromonas_hydrophila_3924	Aeromonas_hydrophila_RM8376	74.4	[71.4 - 77.2%]	0.0302	85	0.24
Aeromonas_hydrophila_3924	Aeromonas_hydrophila_FDAARGOS_916	74.4	[71.4 - 77.2%]	0.0303	85	0.24
Aeromonas_hydrophila_3924	Aeromonas_allosaccharophila_FDAARGOS_933	30.6	[28.2 - 33.1%]	0.1387	0.14	2.54
Aeromonas_hydrophila_3924	Aeromonas_media_TR3_1	31.6	[29.2 - 34.1%]	0.1338	0.2	0.16
Aeromonas_hydrophila_3924	Aeromonas_sp._FDAARGOS_1402	32.4	[30 - 34.9%]	0.1298	0.27	0.03
Aeromonas_hydrophila_3924	Aeromonas_sp._FDAARGOS_1419	31	[28.6 - 33.5%]	0.137	0.16	2.52
Aeromonas_hydrophila_3924	Aeromonas_sp._FDAARGOS_1414	30.8	[28.4 - 33.3%]	0.138	0.14	2.81
Aeromonas_hydrophila_3924	Aeromonas_sp._FDAARGOS_1411	30.9	[28.5 - 33.4%]	0.1373	0.15	2.58
Aeromonas_hydrophila_3924	Aeromonas_sp._FDAARGOS_1417	30.6	[28.2 - 33.1%]	0.1389	0.14	2.69
Aeromonas_hydrophila_3924	Aeromonas_sp._FDAARGOS_1404	30.7	[28.3 - 33.2%]	0.1386	0.14	2.93
Aeromonas_hydrophila_3924	Aeromonas_sp._FDAARGOS_1403	50.9	[48.3 - 53.6%]	0.0695	21.77	0.5
Aeromonas_hydrophila_3924	Aeromonas_sp._FDAARGOS_1416	30.5	[28.1 - 33%]	0.1394	0.13	2.6
Aeromonas_hydrophila_3924	Aeromonas_sp._FDAARGOS_1405	30.6	[28.2 - 33.1%]	0.1387	0.14	2.83
Aeromonas_hydrophila_3924	Aeromonas_sp._FDAARGOS_1415	32.1	[29.7 - 34.6%]	0.1313	0.24	0.89
Aeromonas_hydrophila_3924	Aeromonas_sp._FDAARGOS_1406	32.4	[30 - 34.9%]	0.1298	0.27	0.26
Aeromonas_hydrophila_3924	Aeromonas_sp._FDAARGOS_1418	32.5	[30 - 35%]	0.1296	0.27	0.31
Aeromonas_hydrophila_3924	Aeromonas_sp._FDAARGOS_1408	50.9	[48.3 - 53.6%]	0.0695	21.8	0.17
Aeromonas_hydrophila_3924	Aeromonas_sp._FDAARGOS_1409	32.6	[30.2 - 35.1%]	0.1288	0.29	1.5
Aeromonas_hydrophila_3924	Aeromonas_sp._FDAARGOS_1407	30.2	[27.8 - 32.7%]	0.141	0.11	1.68
Aeromonas_hydrophila_3924	Aeromonas_sp._FDAARGOS_1410	31.1	[28.7 - 33.6%]	0.1364	0.16	2.36
Aeromonas_hydrophila_3924	Aeromonas_sanarellii_NS1	32.8	[30.4 - 35.3%]	0.128	0.31	0.14
Aeromonas_hydrophila_3924	Aeromonas_enteropelogenes_FDAARGOS_1509	30.1	[27.7 - 32.6%]	0.1416	0.11	1.74
Aeromonas_hydrophila_3924	Aeromonas_dhakensis_71431	51	[48.3 - 53.6%]	0.0694	21.85	0.35
Aeromonas_hydrophila_3924	Aeromonas_hydrophila_71339	73.1	[70.1 - 76%]	0.0319	83.34	0.03
Aeromonas_hydrophila_3924	Aeromonas_hydrophila_71317	74.5	[71.5 - 77.3%]	0.0301	85.13	0.32
Aeromonas_hydrophila_3924	Aeromonas_hydrophila_Ah27	73.6	[70.6 - 76.4%]	0.0313	83.93	0.62
Aeromonas_hydrophila_3924	Aeromonas_hydrophila_LP0103	73.7	[70.7 - 76.5%]	0.0311	84.14	0.46
Aeromonas_hydrophila_3924	Aeromonas_hydrophila_AC185	73.2	[70.2 - 76%]	0.0318	83.45	0.04
Aeromonas_hydrophila_3924	Aeromonas_hydrophila_AC133	73.6	[70.5 - 76.4%]	0.0313	83.92	0.48
Aeromonas_hydrophila_3924	Aeromonas_hydrophila_A008N2	73.4	[70.4 - 76.2%]	0.0315	83.69	0.2
Aeromonas_hydrophila_3924	Aeromonas_hydrophila_Ah2111	73.1	[70.1 - 75.9%]	0.0319	83.29	0.31
Aeromonas_hydrophila_3924	Aeromonas_australiensis_Isolate4	31.8	[29.4 - 34.3%]	0.1326	0.22	0.33
Aeromonas_jandaei_FDAARGOS_986	Aeromonas_schubertii_WL1483	23.1	[20.9 - 25.6%]	0.189	0	2.45
Aeromonas_jandaei_FDAARGOS_986	CP044060.1	37.6	[35.1 - 40.1%]	0.108	1.43	0.17
Aeromonas_jandaei_FDAARGOS_986	Aeromonas_salmonicida_SRW-OG1	27.9	[25.5 - 30.4%]	0.1546	0.04	0
Aeromonas_jandaei_FDAARGOS_986	Aeromonas_jandaei_FDAARGOS_986	100	[100 - NaN%]	0	98.3	0
Aeromonas_jandaei_FDAARGOS_986	Aeromonas_rivuli_20-VB00005	24.5	[22.2 - 27%]	0.1777	0.01	0.89
Aeromonas_jandaei_FDAARGOS_986	Aeromonas_sp._WP2-W18-CRE-05	28.5	[26.1 - 31%]	0.1507	0.05	2.12
Aeromonas_jandaei_FDAARGOS_986	Aeromonas_caviae_WP8-S18-ESBL-04	28.4	[26 - 30.9%]	0.1515	0.05	2.62
Aeromonas_jandaei_FDAARGOS_986	Aeromonas_sp._CU5	32.9	[30.5 - 35.4%]	0.1275	0.32	1.15
Aeromonas_jandaei_FDAARGOS_986	Aeromonas_sp._CA23	28.7	[26.3 - 31.2%]	0.1494	0.06	1.14
Aeromonas_jandaei_FDAARGOS_986	Aeromonas_sp._ASNIH5	28.5	[26.2 - 31%]	0.1504	0.06	2.73
Aeromonas_jandaei_FDAARGOS_986	Aeromonas_sp._ASNIH4	31	[28.6 - 33.5%]	0.137	0.16	1.96
Aeromonas_jandaei_FDAARGOS_986	Aeromonas_sp._ASNIH3	28.5	[26.1 - 31%]	0.1507	0.05	2.51
Aeromonas_jandaei_FDAARGOS_986	Aeromonas_sp._ASNIH7	28.5	[26.1 - 31%]	0.1509	0.05	1.8
Aeromonas_jandaei_FDAARGOS_986	Aeromonas_sp._ASNIH2	28.4	[26 - 30.9%]	0.1515	0.05	2.19
Aeromonas_jandaei_FDAARGOS_986	Aeromonas_rivipollensis_KN-Mc-11N1	28	[25.7 - 30.5%]	0.1534	0.04	2.84
Aeromonas_jandaei_FDAARGOS_986	Aeromonas_sp._2692-1	31	[28.7 - 33.6%]	0.1366	0.16	2.21
Aeromonas_jandaei_FDAARGOS_986	Aeromonas_sp._1805	31	[28.6 - 33.5%]	0.137	0.16	2.24
Aeromonas_jandaei_FDAARGOS_986	Aeromonas_simiae_A6	22.7	[20.4 - 25.1%]	0.1933	0	1.53
Aeromonas_jandaei_FDAARGOS_986	Aeromonas_allosaccharophila_FDAARGOS_933	36.2	[33.8 - 38.7%]	0.1133	0.96	0.2
Aeromonas_jandaei_FDAARGOS_986	Aeromonas_media_TR3_1	28.2	[25.8 - 30.7%]	0.1524	0.05	2.18
Aeromonas_jandaei_FDAARGOS_986	Aeromonas_sp._FDAARGOS_1402	28.4	[26.1 - 30.9%]	0.1512	0.05	2.31
Aeromonas_jandaei_FDAARGOS_986	Aeromonas_sp._FDAARGOS_1419	38.1	[35.6 - 40.6%]	0.1061	1.65	0.18
Aeromonas_jandaei_FDAARGOS_986	Aeromonas_sp._FDAARGOS_1414	37.5	[35 - 40%]	0.1083	1.4	0.47
Aeromonas_jandaei_FDAARGOS_986	Aeromonas_sp._FDAARGOS_1411	38.2	[35.7 - 40.7%]	0.1057	1.69	0.24
Aeromonas_jandaei_FDAARGOS_986	Aeromonas_sp._FDAARGOS_1417	36.9	[34.5 - 39.5%]	0.1104	1.19	0.34
Aeromonas_jandaei_FDAARGOS_986	Aeromonas_sp._FDAARGOS_1404	37.3	[34.9 - 39.9%]	0.1089	1.33	0.58
Aeromonas_jandaei_FDAARGOS_986	Aeromonas_sp._FDAARGOS_1403	30.9	[28.5 - 33.4%]	0.1371	0.15	2.84
Aeromonas_jandaei_FDAARGOS_986	Aeromonas_sp._FDAARGOS_1416	37.6	[35.2 - 40.1%]	0.1079	1.44	0.26
Aeromonas_jandaei_FDAARGOS_986	Aeromonas_sp._FDAARGOS_1405	37.8	[35.3 - 40.3%]	0.1073	1.5	0.48
Aeromonas_jandaei_FDAARGOS_986	Aeromonas_sp._FDAARGOS_1415	28	[25.7 - 30.5%]	0.1535	0.04	3.23
Aeromonas_jandaei_FDAARGOS_986	Aeromonas_sp._FDAARGOS_1406	28.4	[26.1 - 30.9%]	0.1511	0.05	2.09
Aeromonas_jandaei_FDAARGOS_986	Aeromonas_sp._FDAARGOS_1418	28.3	[26 - 30.8%]	0.1517	0.05	2.65
Aeromonas_jandaei_FDAARGOS_986	Aeromonas_sp._FDAARGOS_1408	30.8	[28.4 - 33.3%]	0.1376	0.15	2.51
Aeromonas_jandaei_FDAARGOS_986	Aeromonas_sp._FDAARGOS_1409	28.3	[25.9 - 30.8%]	0.1518	0.05	3.84
Aeromonas_jandaei_FDAARGOS_986	Aeromonas_sp._FDAARGOS_1407	30.1	[27.8 - 32.6%]	0.1413	0.11	0.66
Aeromonas_jandaei_FDAARGOS_986	Aeromonas_sp._FDAARGOS_1410	71.6	[68.6 - 74.4%]	0.034	80.99	0.02
Aeromonas_jandaei_FDAARGOS_986	Aeromonas_sanarellii_NS1	28.4	[26.1 - 30.9%]	0.1511	0.05	2.48
Aeromonas_jandaei_FDAARGOS_986	Aeromonas_enteropelogenes_FDAARGOS_1509	30	[27.7 - 32.5%]	0.1419	0.11	0.6
Aeromonas_jandaei_FDAARGOS_986	Aeromonas_dhakensis_71431	30.9	[28.5 - 33.4%]	0.1374	0.15	2.7
Aeromonas_jandaei_FDAARGOS_986	Aeromonas_australiensis_Isolate4	28.2	[25.9 - 30.7%]	0.1523	0.05	2.02
Aeromonas_rivuli_20-VB00005	Aeromonas_schubertii_WL1483	22.3	[20.1 - 24.8%]	0.1962	0	1.56
Aeromonas_rivuli_20-VB00005	CP044060.1	25.1	[22.7 - 27.6%]	0.1736	0.01	1.07
Aeromonas_rivuli_20-VB00005	Aeromonas_salmonicida_SRW-OG1	25.3	[23 - 27.8%]	0.1716	0.01	0.9
Aeromonas_rivuli_20-VB00005	Aeromonas_jandaei_FDAARGOS_986	24.5	[22.2 - 27%]	0.1777	0.01	0.89
Aeromonas_rivuli_20-VB00005	Aeromonas_rivuli_20-VB00005	100	[100 - NaN%]	0	98.3	0
Aeromonas_rivuli_20-VB00005	Aeromonas_sp._WP2-W18-CRE-05	25.1	[22.8 - 27.6%]	0.1736	0.01	1.22
Aeromonas_rivuli_20-VB00005	Aeromonas_caviae_WP8-S18-ESBL-04	25.1	[22.8 - 27.6%]	0.1732	0.01	1.72
Aeromonas_rivuli_20-VB00005	Aeromonas_sp._CU5	24.7	[22.3 - 27.1%]	0.1767	0.01	2.04
Aeromonas_rivuli_20-VB00005	Aeromonas_sp._CA23	26	[23.7 - 28.5%]	0.1667	0.02	0.24
Aeromonas_rivuli_20-VB00005	Aeromonas_sp._ASNIH5	25.2	[22.9 - 27.7%]	0.1726	0.01	1.83
Aeromonas_rivuli_20-VB00005	Aeromonas_sp._ASNIH4	25.6	[23.2 - 28.1%]	0.1699	0.01	1.06
Aeromonas_rivuli_20-VB00005	Aeromonas_sp._ASNIH3	25.1	[22.8 - 27.6%]	0.1734	0.01	1.61
Aeromonas_rivuli_20-VB00005	Aeromonas_sp._ASNIH7	25.3	[23 - 27.8%]	0.1719	0.01	0.91
Aeromonas_rivuli_20-VB00005	Aeromonas_sp._ASNIH2	25.2	[22.8 - 27.6%]	0.173	0.01	1.3
Aeromonas_rivuli_20-VB00005	Aeromonas_rivipollensis_KN-Mc-11N1	27.1	[24.7 - 29.6%]	0.1595	0.03	1.95
Aeromonas_rivuli_20-VB00005	Aeromonas_sp._2692-1	25.6	[23.3 - 28.1%]	0.1698	0.01	1.32
Aeromonas_rivuli_20-VB00005	Aeromonas_sp._1805	25.4	[23.1 - 27.9%]	0.1713	0.01	1.35
Aeromonas_rivuli_20-VB00005	Aeromonas_simiae_A6	22.4	[20.2 - 24.9%]	0.1953	0	0.63
Aeromonas_rivuli_20-VB00005	Aeromonas_allosaccharophila_FDAARGOS_933	25.1	[22.8 - 27.6%]	0.1735	0.01	1.09
Aeromonas_rivuli_20-VB00005	Aeromonas_media_TR3_1	26.3	[23.9 - 28.7%]	0.1651	0.02	1.29
Aeromonas_rivuli_20-VB00005	Aeromonas_sp._FDAARGOS_1402	25.2	[22.9 - 27.7%]	0.1726	0.01	1.42
Aeromonas_rivuli_20-VB00005	Aeromonas_sp._FDAARGOS_1419	24.9	[22.6 - 27.4%]	0.1745	0.01	1.07
Aeromonas_rivuli_20-VB00005	Aeromonas_sp._FDAARGOS_1414	24.9	[22.6 - 27.4%]	0.1751	0.01	1.36
Aeromonas_rivuli_20-VB00005	Aeromonas_sp._FDAARGOS_1411	25	[22.7 - 27.5%]	0.174	0.01	1.13
Aeromonas_rivuli_20-VB00005	Aeromonas_sp._FDAARGOS_1417	24.8	[22.5 - 27.3%]	0.1753	0.01	1.24
Aeromonas_rivuli_20-VB00005	Aeromonas_sp._FDAARGOS_1404	24.9	[22.6 - 27.4%]	0.175	0.01	1.48
Aeromonas_rivuli_20-VB00005	Aeromonas_sp._FDAARGOS_1403	25.4	[23 - 27.9%]	0.1714	0.01	1.95
Aeromonas_rivuli_20-VB00005	Aeromonas_sp._FDAARGOS_1416	24.8	[22.5 - 27.3%]	0.1755	0.01	1.15
Aeromonas_rivuli_20-VB00005	Aeromonas_sp._FDAARGOS_1405	24.8	[22.4 - 27.2%]	0.1759	0.01	1.38
Aeromonas_rivuli_20-VB00005	Aeromonas_sp._FDAARGOS_1415	25.2	[22.9 - 27.7%]	0.1726	0.01	2.34
Aeromonas_rivuli_20-VB00005	Aeromonas_sp._FDAARGOS_1406	25.2	[22.9 - 27.7%]	0.1724	0.01	1.19
Aeromonas_rivuli_20-VB00005	Aeromonas_sp._FDAARGOS_1418	25	[22.7 - 27.5%]	0.1739	0.01	1.76
Aeromonas_rivuli_20-VB00005	Aeromonas_sp._FDAARGOS_1408	25.5	[23.1 - 27.9%]	0.1708	0.01	1.62
Aeromonas_rivuli_20-VB00005	Aeromonas_sp._FDAARGOS_1409	25.6	[23.3 - 28.1%]	0.1694	0.01	2.95
Aeromonas_rivuli_20-VB00005	Aeromonas_sp._FDAARGOS_1407	24.9	[22.6 - 27.4%]	0.1746	0.01	0.24
Aeromonas_rivuli_20-VB00005	Aeromonas_sp._FDAARGOS_1410	24.6	[22.2 - 27%]	0.1776	0.01	0.91
Aeromonas_rivuli_20-VB00005	Aeromonas_sanarellii_NS1	25.8	[23.5 - 28.3%]	0.1682	0.01	1.59
Aeromonas_rivuli_20-VB00005	Aeromonas_enteropelogenes_FDAARGOS_1509	24.8	[22.5 - 27.3%]	0.1754	0.01	0.29
Aeromonas_rivuli_20-VB00005	Aeromonas_dhakensis_71431	25.4	[23.1 - 27.9%]	0.171	0.01	1.8
Aeromonas_rivuli_20-VB00005	Aeromonas_australiensis_Isolate4	26.2	[23.9 - 28.7%]	0.1653	0.02	1.12
Aeromonas_hydrophila_ATCC_7966	Aeromonas_schubertii_WL1483	23.2	[21 - 25.7%]	0.1882	0	0.06
Aeromonas_hydrophila_ATCC_7966	Aeromonas_hydrophila_3206	72.7	[69.7 - 75.5%]	0.0325	82.72	0.03
Aeromonas_hydrophila_ATCC_7966	Aeromonas_hydrophila_2359	72.9	[69.9 - 75.7%]	0.0322	83.01	0.55
Aeromonas_hydrophila_ATCC_7966	CP044060.1	30.6	[28.2 - 33.1%]	0.139	0.13	2.69
Aeromonas_hydrophila_ATCC_7966	Aeromonas_salmonicida_SRW-OG1	32	[29.6 - 34.6%]	0.1315	0.24	2.52
Aeromonas_hydrophila_ATCC_7966	Aeromonas_hydrophila_B11	50.9	[48.2 - 53.5%]	0.0696	21.58	0.2
Aeromonas_hydrophila_ATCC_7966	Aeromonas_hydrophila_3924	73.8	[70.8 - 76.6%]	0.031	84.25	0.17
Aeromonas_hydrophila_ATCC_7966	Aeromonas_jandaei_FDAARGOS_986	30.9	[28.5 - 33.4%]	0.1371	0.15	2.51
Aeromonas_hydrophila_ATCC_7966	Aeromonas_rivuli_20-VB00005	25.5	[23.2 - 28%]	0.1703	0.01	1.62
Aeromonas_hydrophila_ATCC_7966	Aeromonas_hydrophila_ATCC_7966	100	[100 - NaN%]	0	98.3	0
Aeromonas_hydrophila_ATCC_7966	Aeromonas_hydrophila_ML09-119	73	[70 - 75.9%]	0.032	83.2	0.73
Aeromonas_hydrophila_ATCC_7966	Aeromonas_hydrophila_GSH8-2	75.4	[72.3 - 78.1%]	0.029	86.16	0.47
Aeromonas_hydrophila_ATCC_7966	Aeromonas_sp._WP2-W18-CRE-05	32.3	[29.9 - 34.8%]	0.1302	0.26	0.4
Aeromonas_hydrophila_ATCC_7966	Aeromonas_hydrophila_WP7-S18-ESBL-06	73.9	[70.9 - 76.7%]	0.0309	84.38	0.33
Aeromonas_hydrophila_ATCC_7966	Aeromonas_hydrophila_WP8-S18-ESBL-02	75.4	[72.3 - 78.1%]	0.029	86.16	0.47
Aeromonas_hydrophila_ATCC_7966	Aeromonas_caviae_WP8-S18-ESBL-04	32.3	[29.9 - 34.8%]	0.1302	0.26	0.1
Aeromonas_hydrophila_ATCC_7966	Aeromonas_hydrophila_KAM330	73.2	[70.2 - 76%]	0.0318	83.43	0.62
Aeromonas_hydrophila_ATCC_7966	Aeromonas_hydrophila_NZ_AP024234	75.1	[72.1 - 77.9%]	0.0293	85.92	0.55
Aeromonas_hydrophila_ATCC_7966	Aeromonas_hydrophila_NUITM-VA1	75.1	[72 - 77.8%]	0.0294	85.81	0.47
Aeromonas_hydrophila_ATCC_7966	Aeromonas_hydrophila_4AK4	31.4	[29 - 33.9%]	0.1346	0.19	0.46
Aeromonas_hydrophila_ATCC_7966	Aeromonas_hydrophila_NJ-35	72.7	[69.6 - 75.5%]	0.0325	82.65	1.04
Aeromonas_hydrophila_ATCC_7966	Aeromonas_hydrophila_YL17	50.5	[47.8 - 53.1%]	0.0705	20.45	0.07
Aeromonas_hydrophila_ATCC_7966	Aeromonas_hydrophila_AL09-71	73	[70 - 75.8%]	0.0321	83.11	0.73
Aeromonas_hydrophila_ATCC_7966	Aeromonas_hydrophila_PC-104A	73	[70 - 75.8%]	0.0321	83.14	0.73
Aeromonas_hydrophila_ATCC_7966	Aeromonas_hydrophila_AL06-06	74.4	[71.4 - 77.2%]	0.0302	85.01	0.16
Aeromonas_hydrophila_ATCC_7966	Aeromonas_hydrophila_AH10	74.9	[71.8 - 77.6%]	0.0296	85.58	0.4
Aeromonas_hydrophila_ATCC_7966	Aeromonas_hydrophila_JBN2301	72.8	[69.8 - 75.7%]	0.0323	82.93	0.78
Aeromonas_hydrophila_ATCC_7966	Aeromonas_hydrophila_D4	72.9	[69.9 - 75.7%]	0.0322	82.99	0.75
Aeromonas_hydrophila_ATCC_7966	Aeromonas_hydrophila_AHNIH1	74.4	[71.4 - 77.2%]	0.0302	85.07	0.38
Aeromonas_hydrophila_ATCC_7966	Aeromonas_hydrophila_GYK1	73	[70 - 75.8%]	0.0321	83.1	0.73
Aeromonas_hydrophila_ATCC_7966	Aeromonas_hydrophila_ZYAH72	72.8	[69.7 - 75.6%]	0.0324	82.81	0.87
Aeromonas_hydrophila_ATCC_7966	Aeromonas_hydrophila_ZYAH75	74.3	[71.3 - 77.1%]	0.0304	84.9	0.21
Aeromonas_hydrophila_ATCC_7966	Aeromonas_hydrophila_MX16A	73.8	[70.7 - 76.6%]	0.0311	84.19	0.03
Aeromonas_hydrophila_ATCC_7966	Aeromonas_sp._CU5	29.3	[26.9 - 31.8%]	0.1463	0.08	3.66
Aeromonas_hydrophila_ATCC_7966	Aeromonas_sp._CA23	35.8	[33.4 - 38.3%]	0.1149	0.84	1.38
Aeromonas_hydrophila_ATCC_7966	Aeromonas_sp._ASNIH5	32.5	[30.1 - 35%]	0.1295	0.28	0.21
Aeromonas_hydrophila_ATCC_7966	Aeromonas_sp._ASNIH4	72.7	[69.7 - 75.5%]	0.0325	82.69	0.56
Aeromonas_hydrophila_ATCC_7966	Aeromonas_sp._ASNIH3	32.3	[29.9 - 34.8%]	0.1302	0.26	0.01
Aeromonas_hydrophila_ATCC_7966	Aeromonas_sp._ASNIH7	32.2	[29.8 - 34.7%]	0.1307	0.25	0.71
Aeromonas_hydrophila_ATCC_7966	Aeromonas_sp._ASNIH2	32.3	[29.9 - 34.8%]	0.1302	0.26	0.32
Aeromonas_hydrophila_ATCC_7966	Aeromonas_hydrophila_KN-Mc-1R2	73.4	[70.4 - 76.2%]	0.0316	83.67	0.53
Aeromonas_hydrophila_ATCC_7966	Aeromonas_rivipollensis_KN-Mc-11N1	31.3	[28.9 - 33.8%]	0.1355	0.18	0.33
Aeromonas_hydrophila_ATCC_7966	Aeromonas_hydrophila_WCHAH045096	74.6	[71.6 - 77.4%]	0.0299	85.32	0.47
Aeromonas_hydrophila_ATCC_7966	Aeromonas_hydrophila_WCX23_NZ_CP038463	72.6	[69.6 - 75.4%]	0.0326	82.53	0.81
Aeromonas_hydrophila_ATCC_7966	Aeromonas_hydrophila_23-C-23	72.6	[69.6 - 75.4%]	0.0326	82.58	0.72
Aeromonas_hydrophila_ATCC_7966	Aeromonas_sp._2692-1	74.3	[71.3 - 77.1%]	0.0304	84.86	0.3
Aeromonas_hydrophila_ATCC_7966	Aeromonas_sp._1805	75.1	[72.1 - 77.8%]	0.0294	85.82	0.27
Aeromonas_hydrophila_ATCC_7966	Aeromonas_simiae_A6	23.2	[20.9 - 25.7%]	0.1884	0	0.99
Aeromonas_hydrophila_ATCC_7966	Aeromonas_hydrophila_Aer_Brac66	75.2	[72.1 - 77.9%]	0.0293	85.94	0.08
Aeromonas_hydrophila_ATCC_7966	Aeromonas_hydrophila_Aer_Pi25.1HTAS	73.3	[70.3 - 76.1%]	0.0316	83.58	0.32
Aeromonas_hydrophila_ATCC_7966	Aeromonas_hydrophila_Aer_Brac14A	75.1	[72 - 77.8%]	0.0294	85.82	0.08
Aeromonas_hydrophila_ATCC_7966	Aeromonas_hydrophila_HX-3	73.8	[70.8 - 76.6%]	0.031	84.28	0.55
Aeromonas_hydrophila_ATCC_7966	Aeromonas_hydrophila_LHW39	72.9	[69.9 - 75.7%]	0.0322	82.96	0.75
Aeromonas_hydrophila_ATCC_7966	Aeromonas_hydrophila_Brac6	75	[72 - 77.8%]	0.0294	85.8	0.09
Aeromonas_hydrophila_ATCC_7966	Aeromonas_hydrophila_OnP3.1	75.1	[72.1 - 77.9%]	0.0294	85.86	0.09
Aeromonas_hydrophila_ATCC_7966	Aeromonas_hydrophila_NEB724	31.2	[28.8 - 33.7%]	0.1356	0.17	0.12
Aeromonas_hydrophila_ATCC_7966	Aeromonas_hydrophila_4960	73.7	[70.7 - 76.5%]	0.0311	84.13	0.1
Aeromonas_hydrophila_ATCC_7966	Aeromonas_hydrophila_3019	72.9	[69.8 - 75.7%]	0.0322	82.95	0.6
Aeromonas_hydrophila_ATCC_7966	Aeromonas_hydrophila_RM8376	73.6	[70.6 - 76.4%]	0.0313	83.99	0.06
Aeromonas_hydrophila_ATCC_7966	Aeromonas_hydrophila_FDAARGOS_916	73.6	[70.6 - 76.4%]	0.0313	83.99	0.06
Aeromonas_hydrophila_ATCC_7966	Aeromonas_allosaccharophila_FDAARGOS_933	30.6	[28.2 - 33.1%]	0.139	0.13	2.71
Aeromonas_hydrophila_ATCC_7966	Aeromonas_media_TR3_1	31.6	[29.2 - 34.1%]	0.1339	0.2	0.34
Aeromonas_hydrophila_ATCC_7966	Aeromonas_sp._FDAARGOS_1402	32.3	[29.9 - 34.8%]	0.1304	0.26	0.2
Aeromonas_hydrophila_ATCC_7966	Aeromonas_sp._FDAARGOS_1419	30.7	[28.3 - 33.2%]	0.1385	0.14	2.69
Aeromonas_hydrophila_ATCC_7966	Aeromonas_sp._FDAARGOS_1414	30.7	[28.3 - 33.2%]	0.1382	0.14	2.98
Aeromonas_hydrophila_ATCC_7966	Aeromonas_sp._FDAARGOS_1411	30.6	[28.2 - 33.1%]	0.1389	0.14	2.75
Aeromonas_hydrophila_ATCC_7966	Aeromonas_sp._FDAARGOS_1417	30.7	[28.3 - 33.2%]	0.1382	0.14	2.86
Aeromonas_hydrophila_ATCC_7966	Aeromonas_sp._FDAARGOS_1404	30.6	[28.2 - 33.1%]	0.1387	0.14	3.1
Aeromonas_hydrophila_ATCC_7966	Aeromonas_sp._FDAARGOS_1403	50.6	[47.9 - 53.2%]	0.0703	20.75	0.33
Aeromonas_hydrophila_ATCC_7966	Aeromonas_sp._FDAARGOS_1416	30.8	[28.4 - 33.3%]	0.1378	0.15	2.77
Aeromonas_hydrophila_ATCC_7966	Aeromonas_sp._FDAARGOS_1405	30.5	[28.1 - 33%]	0.1396	0.13	3
Aeromonas_hydrophila_ATCC_7966	Aeromonas_sp._FDAARGOS_1415	32.3	[29.9 - 34.8%]	0.1304	0.26	0.72
Aeromonas_hydrophila_ATCC_7966	Aeromonas_sp._FDAARGOS_1406	32.2	[29.8 - 34.7%]	0.1306	0.25	0.43
Aeromonas_hydrophila_ATCC_7966	Aeromonas_sp._FDAARGOS_1418	32.2	[29.8 - 34.7%]	0.1308	0.25	0.14
Aeromonas_hydrophila_ATCC_7966	Aeromonas_sp._FDAARGOS_1408	50.9	[48.2 - 53.5%]	0.0696	21.59	0
Aeromonas_hydrophila_ATCC_7966	Aeromonas_sp._FDAARGOS_1409	32.8	[30.4 - 35.3%]	0.1281	0.31	1.32
Aeromonas_hydrophila_ATCC_7966	Aeromonas_sp._FDAARGOS_1407	30.3	[27.9 - 32.8%]	0.1403	0.12	1.86
Aeromonas_hydrophila_ATCC_7966	Aeromonas_sp._FDAARGOS_1410	31	[28.6 - 33.5%]	0.1368	0.16	2.53
Aeromonas_hydrophila_ATCC_7966	Aeromonas_sanarellii_NS1	32.9	[30.4 - 35.4%]	0.1277	0.32	0.03
Aeromonas_hydrophila_ATCC_7966	Aeromonas_enteropelogenes_FDAARGOS_1509	30.3	[27.9 - 32.8%]	0.1403	0.12	1.91
Aeromonas_hydrophila_ATCC_7966	Aeromonas_dhakensis_71431	50.7	[48.1 - 53.4%]	0.0699	21.21	0.18
Aeromonas_hydrophila_ATCC_7966	Aeromonas_hydrophila_71339	73.8	[70.7 - 76.6%]	0.0311	84.19	0.14
Aeromonas_hydrophila_ATCC_7966	Aeromonas_hydrophila_71317	73.6	[70.6 - 76.4%]	0.0313	83.94	0.15
Aeromonas_hydrophila_ATCC_7966	Aeromonas_hydrophila_Ah27	72.8	[69.8 - 75.6%]	0.0323	82.84	0.79
Aeromonas_hydrophila_ATCC_7966	Aeromonas_hydrophila_LP0103	75.1	[72.1 - 77.9%]	0.0293	85.92	0.64
Aeromonas_hydrophila_ATCC_7966	Aeromonas_hydrophila_AC185	74.5	[71.5 - 77.3%]	0.0301	85.1	0.21
Aeromonas_hydrophila_ATCC_7966	Aeromonas_hydrophila_AC133	72.7	[69.7 - 75.5%]	0.0324	82.73	0.65
Aeromonas_hydrophila_ATCC_7966	Aeromonas_hydrophila_A008N2	73.8	[70.8 - 76.6%]	0.0311	84.2	0.03
Aeromonas_hydrophila_ATCC_7966	Aeromonas_hydrophila_Ah2111	74.3	[71.3 - 77.1%]	0.0303	84.91	0.48
Aeromonas_hydrophila_ATCC_7966	Aeromonas_australiensis_Isolate4	31.7	[29.3 - 34.2%]	0.1333	0.21	0.5
Aeromonas_hydrophila_ML09-119	Aeromonas_schubertii_WL1483	23.5	[21.2 - 26%]	0.186	0	0.67
Aeromonas_hydrophila_ML09-119	Aeromonas_hydrophila_3206	73.1	[70.1 - 75.9%]	0.032	83.24	0.76
Aeromonas_hydrophila_ML09-119	Aeromonas_hydrophila_2359	71	[68 - 73.8%]	0.0348	80.03	0.18
Aeromonas_hydrophila_ML09-119	CP044060.1	30.5	[28.1 - 33%]	0.1395	0.13	1.96
Aeromonas_hydrophila_ML09-119	Aeromonas_salmonicida_SRW-OG1	32.1	[29.7 - 34.6%]	0.1313	0.24	1.79
Aeromonas_hydrophila_ML09-119	Aeromonas_hydrophila_B11	51	[48.4 - 53.7%]	0.0692	22.09	0.93
Aeromonas_hydrophila_ML09-119	Aeromonas_hydrophila_3924	73.6	[70.6 - 76.4%]	0.0313	83.99	0.56
Aeromonas_hydrophila_ML09-119	Aeromonas_jandaei_FDAARGOS_986	31.2	[28.8 - 33.7%]	0.1357	0.17	1.78
Aeromonas_hydrophila_ML09-119	Aeromonas_rivuli_20-VB00005	25.5	[23.1 - 28%]	0.1706	0.01	0.89
Aeromonas_hydrophila_ML09-119	Aeromonas_hydrophila_ATCC_7966	73	[70 - 75.9%]	0.032	83.2	0.73
Aeromonas_hydrophila_ML09-119	Aeromonas_hydrophila_ML09-119	100	[100 - NaN%]	0	98.3	0
Aeromonas_hydrophila_ML09-119	Aeromonas_hydrophila_GSH8-2	72.7	[69.7 - 75.5%]	0.0324	82.74	0.26
Aeromonas_hydrophila_ML09-119	Aeromonas_sp._WP2-W18-CRE-05	32.1	[29.7 - 34.7%]	0.1311	0.25	0.33
Aeromonas_hydrophila_ML09-119	Aeromonas_hydrophila_WP7-S18-ESBL-06	71.9	[68.9 - 74.7%]	0.0336	81.46	0.4
Aeromonas_hydrophila_ML09-119	Aeromonas_hydrophila_WP8-S18-ESBL-02	72.7	[69.7 - 75.5%]	0.0324	82.74	0.26
Aeromonas_hydrophila_ML09-119	Aeromonas_caviae_WP8-S18-ESBL-04	32.3	[29.9 - 34.8%]	0.1302	0.26	0.83
Aeromonas_hydrophila_ML09-119	Aeromonas_hydrophila_KAM330	73	[70 - 75.8%]	0.032	83.15	0.11
Aeromonas_hydrophila_ML09-119	Aeromonas_hydrophila_NZ_AP024234	72.9	[69.8 - 75.7%]	0.0322	82.95	0.19
Aeromonas_hydrophila_ML09-119	Aeromonas_hydrophila_NUITM-VA1	72.9	[69.9 - 75.7%]	0.0322	83	0.26
Aeromonas_hydrophila_ML09-119	Aeromonas_hydrophila_4AK4	31.3	[28.9 - 33.8%]	0.1351	0.18	1.2
Aeromonas_hydrophila_ML09-119	Aeromonas_hydrophila_NJ-35	99.1	[98.6 - 99.4%]	0.0016	98.08	0.3
Aeromonas_hydrophila_ML09-119	Aeromonas_hydrophila_YL17	50.7	[48.1 - 53.3%]	0.07	21.06	0.81
Aeromonas_hydrophila_ML09-119	Aeromonas_hydrophila_AL09-71	100	[99.9 - 100%]	0.0001	98.29	0
Aeromonas_hydrophila_ML09-119	Aeromonas_hydrophila_PC-104A	100	[99.9 - 100%]	0.0001	98.28	0
Aeromonas_hydrophila_ML09-119	Aeromonas_hydrophila_AL06-06	72.7	[69.7 - 75.6%]	0.0324	82.76	0.57
Aeromonas_hydrophila_ML09-119	Aeromonas_hydrophila_AH10	73.6	[70.6 - 76.4%]	0.0313	83.94	0.33
Aeromonas_hydrophila_ML09-119	Aeromonas_hydrophila_JBN2301	99.4	[99 - 99.6%]	0.0012	98.15	0.05
Aeromonas_hydrophila_ML09-119	Aeromonas_hydrophila_D4	99.7	[99.4 - 99.8%]	0.0007	98.21	0.02
Aeromonas_hydrophila_ML09-119	Aeromonas_hydrophila_AHNIH1	72.8	[69.8 - 75.6%]	0.0323	82.86	0.36
Aeromonas_hydrophila_ML09-119	Aeromonas_hydrophila_GYK1	99.3	[98.9 - 99.6%]	0.0013	98.13	0
Aeromonas_hydrophila_ML09-119	Aeromonas_hydrophila_ZYAH72	99.6	[99.3 - 99.8%]	0.0009	98.19	0.14
Aeromonas_hydrophila_ML09-119	Aeromonas_hydrophila_ZYAH75	72.9	[69.9 - 75.7%]	0.0322	83.04	0.52
Aeromonas_hydrophila_ML09-119	Aeromonas_hydrophila_MX16A	72.5	[69.4 - 75.3%]	0.0328	82.36	0.76
Aeromonas_hydrophila_ML09-119	Aeromonas_sp._CU5	29.4	[27 - 31.9%]	0.1454	0.08	2.93
Aeromonas_hydrophila_ML09-119	Aeromonas_sp._CA23	35.9	[33.4 - 38.4%]	0.1147	0.86	0.65
Aeromonas_hydrophila_ML09-119	Aeromonas_sp._ASNIH5	32.6	[30.2 - 35.1%]	0.1289	0.29	0.95
Aeromonas_hydrophila_ML09-119	Aeromonas_sp._ASNIH4	71.9	[68.9 - 74.7%]	0.0335	81.48	0.17
Aeromonas_hydrophila_ML09-119	Aeromonas_sp._ASNIH3	32.2	[29.8 - 34.7%]	0.1308	0.25	0.73
Aeromonas_hydrophila_ML09-119	Aeromonas_sp._ASNIH7	32.4	[30 - 34.9%]	0.1299	0.27	0.02
Aeromonas_hydrophila_ML09-119	Aeromonas_sp._ASNIH2	32.4	[30 - 34.9%]	0.13	0.27	0.41
Aeromonas_hydrophila_ML09-119	Aeromonas_hydrophila_KN-Mc-1R2	72.8	[69.8 - 75.6%]	0.0324	82.82	0.2
Aeromonas_hydrophila_ML09-119	Aeromonas_rivipollensis_KN-Mc-11N1	31.2	[28.8 - 33.7%]	0.1357	0.17	1.06
Aeromonas_hydrophila_ML09-119	Aeromonas_hydrophila_WCHAH045096	73.2	[70.2 - 76%]	0.0318	83.43	0.26
Aeromonas_hydrophila_ML09-119	Aeromonas_hydrophila_WCX23_NZ_CP038463	72.8	[69.8 - 75.6%]	0.0323	82.83	0.08
Aeromonas_hydrophila_ML09-119	Aeromonas_hydrophila_23-C-23	72.8	[69.8 - 75.6%]	0.0323	82.88	0.02
Aeromonas_hydrophila_ML09-119	Aeromonas_sp._2692-1	72.6	[69.6 - 75.5%]	0.0325	82.64	0.43
Aeromonas_hydrophila_ML09-119	Aeromonas_sp._1805	72.1	[69.1 - 74.9%]	0.0333	81.79	0.46
Aeromonas_hydrophila_ML09-119	Aeromonas_simiae_A6	23.1	[20.9 - 25.6%]	0.1891	0	0.25
Aeromonas_hydrophila_ML09-119	Aeromonas_hydrophila_Aer_Brac66	73.7	[70.7 - 76.5%]	0.0312	84.07	0.65
Aeromonas_hydrophila_ML09-119	Aeromonas_hydrophila_Aer_Pi25.1HTAS	72.3	[69.2 - 75.1%]	0.033	82.07	0.42
Aeromonas_hydrophila_ML09-119	Aeromonas_hydrophila_Aer_Brac14A	73.6	[70.6 - 76.4%]	0.0313	83.93	0.65
Aeromonas_hydrophila_ML09-119	Aeromonas_hydrophila_HX-3	73.8	[70.8 - 76.6%]	0.031	84.21	0.19
Aeromonas_hydrophila_ML09-119	Aeromonas_hydrophila_LHW39	99.7	[99.4 - 99.8%]	0.0007	98.2	0.02
Aeromonas_hydrophila_ML09-119	Aeromonas_hydrophila_Brac6	73.5	[70.5 - 76.4%]	0.0313	83.9	0.65
Aeromonas_hydrophila_ML09-119	Aeromonas_hydrophila_OnP3.1	73.5	[70.5 - 76.3%]	0.0314	83.89	0.64
Aeromonas_hydrophila_ML09-119	Aeromonas_hydrophila_NEB724	31.1	[28.7 - 33.6%]	0.1364	0.16	0.85
Aeromonas_hydrophila_ML09-119	Aeromonas_hydrophila_4960	73.1	[70.1 - 75.9%]	0.0319	83.27	0.64
Aeromonas_hydrophila_ML09-119	Aeromonas_hydrophila_3019	71.6	[68.6 - 74.4%]	0.0339	81.02	0.13
Aeromonas_hydrophila_ML09-119	Aeromonas_hydrophila_RM8376	73	[70 - 75.9%]	0.032	83.22	0.8
Aeromonas_hydrophila_ML09-119	Aeromonas_hydrophila_FDAARGOS_916	73	[70 - 75.9%]	0.032	83.21	0.8
Aeromonas_hydrophila_ML09-119	Aeromonas_allosaccharophila_FDAARGOS_933	30.8	[28.4 - 33.3%]	0.138	0.14	1.98
Aeromonas_hydrophila_ML09-119	Aeromonas_media_TR3_1	31.6	[29.2 - 34.1%]	0.1338	0.2	0.4
Aeromonas_hydrophila_ML09-119	Aeromonas_sp._FDAARGOS_1402	32.2	[29.8 - 34.7%]	0.1307	0.25	0.53
Aeromonas_hydrophila_ML09-119	Aeromonas_sp._FDAARGOS_1419	30.7	[28.3 - 33.2%]	0.1384	0.14	1.96
Aeromonas_hydrophila_ML09-119	Aeromonas_sp._FDAARGOS_1414	30.8	[28.4 - 33.3%]	0.1381	0.14	2.25
Aeromonas_hydrophila_ML09-119	Aeromonas_sp._FDAARGOS_1411	30.7	[28.3 - 33.2%]	0.1382	0.14	2.02
Aeromonas_hydrophila_ML09-119	Aeromonas_sp._FDAARGOS_1417	30.6	[28.2 - 33.1%]	0.1389	0.13	2.12
Aeromonas_hydrophila_ML09-119	Aeromonas_sp._FDAARGOS_1404	30.8	[28.4 - 33.3%]	0.1377	0.15	2.36
Aeromonas_hydrophila_ML09-119	Aeromonas_sp._FDAARGOS_1403	50.6	[48 - 53.3%]	0.0702	20.92	1.06
Aeromonas_hydrophila_ML09-119	Aeromonas_sp._FDAARGOS_1416	30.8	[28.4 - 33.3%]	0.1379	0.15	2.04
Aeromonas_hydrophila_ML09-119	Aeromonas_sp._FDAARGOS_1405	30.6	[28.2 - 33.1%]	0.139	0.13	2.27
Aeromonas_hydrophila_ML09-119	Aeromonas_sp._FDAARGOS_1415	32.2	[29.8 - 34.7%]	0.1309	0.25	1.45
Aeromonas_hydrophila_ML09-119	Aeromonas_sp._FDAARGOS_1406	32.3	[29.9 - 34.8%]	0.1302	0.26	0.3
Aeromonas_hydrophila_ML09-119	Aeromonas_sp._FDAARGOS_1418	32.1	[29.7 - 34.6%]	0.1312	0.24	0.87
Aeromonas_hydrophila_ML09-119	Aeromonas_sp._FDAARGOS_1408	50.7	[48 - 53.3%]	0.0701	21.04	0.73
Aeromonas_hydrophila_ML09-119	Aeromonas_sp._FDAARGOS_1409	32.7	[30.3 - 35.2%]	0.1285	0.3	2.06
Aeromonas_hydrophila_ML09-119	Aeromonas_sp._FDAARGOS_1407	30.2	[27.8 - 32.7%]	0.1408	0.12	1.12
Aeromonas_hydrophila_ML09-119	Aeromonas_sp._FDAARGOS_1410	31.1	[28.7 - 33.6%]	0.1361	0.17	1.8
Aeromonas_hydrophila_ML09-119	Aeromonas_sanarellii_NS1	32.9	[30.4 - 35.4%]	0.1276	0.32	0.7
Aeromonas_hydrophila_ML09-119	Aeromonas_enteropelogenes_FDAARGOS_1509	30.2	[27.8 - 32.7%]	0.141	0.11	1.18
Aeromonas_hydrophila_ML09-119	Aeromonas_dhakensis_71431	50.9	[48.3 - 53.6%]	0.0695	21.72	0.91
Aeromonas_hydrophila_ML09-119	Aeromonas_hydrophila_71339	71.8	[68.8 - 74.6%]	0.0336	81.37	0.59
Aeromonas_hydrophila_ML09-119	Aeromonas_hydrophila_71317	74	[70.9 - 76.8%]	0.0308	84.45	0.88
Aeromonas_hydrophila_ML09-119	Aeromonas_hydrophila_Ah27	99.4	[99 - 99.6%]	0.0012	98.14	0.06
Aeromonas_hydrophila_ML09-119	Aeromonas_hydrophila_LP0103	73.6	[70.6 - 76.4%]	0.0313	83.95	0.1
Aeromonas_hydrophila_ML09-119	Aeromonas_hydrophila_AC185	72.5	[69.5 - 75.3%]	0.0327	82.45	0.52
Aeromonas_hydrophila_ML09-119	Aeromonas_hydrophila_AC133	99.3	[98.8 - 99.5%]	0.0014	98.12	0.09
Aeromonas_hydrophila_ML09-119	Aeromonas_hydrophila_A008N2	72.5	[69.4 - 75.3%]	0.0328	82.35	0.76
Aeromonas_hydrophila_ML09-119	Aeromonas_hydrophila_Ah2111	72.6	[69.6 - 75.4%]	0.0326	82.6	0.26
Aeromonas_hydrophila_ML09-119	Aeromonas_australiensis_Isolate4	31.4	[29 - 33.9%]	0.1346	0.19	0.24
Aeromonas_hydrophila_GSH8-2	Aeromonas_schubertii_WL1483	23.5	[21.2 - 26%]	0.1858	0	0.41
Aeromonas_hydrophila_GSH8-2	Aeromonas_hydrophila_3206	73.6	[70.6 - 76.4%]	0.0313	83.94	0.51
Aeromonas_hydrophila_GSH8-2	Aeromonas_hydrophila_2359	73.1	[70.1 - 75.9%]	0.032	83.25	0.07
Aeromonas_hydrophila_GSH8-2	CP044060.1	30.9	[28.5 - 33.4%]	0.1372	0.15	2.21
Aeromonas_hydrophila_GSH8-2	Aeromonas_salmonicida_SRW-OG1	32	[29.6 - 34.6%]	0.1316	0.24	2.04
Aeromonas_hydrophila_GSH8-2	Aeromonas_hydrophila_B11	51.2	[48.6 - 53.9%]	0.0689	22.58	0.68
Aeromonas_hydrophila_GSH8-2	Aeromonas_hydrophila_3924	73.9	[70.9 - 76.7%]	0.0309	84.38	0.3
Aeromonas_hydrophila_GSH8-2	Aeromonas_jandaei_FDAARGOS_986	31.2	[28.8 - 33.7%]	0.1357	0.17	2.04
Aeromonas_hydrophila_GSH8-2	Aeromonas_rivuli_20-VB00005	25.5	[23.1 - 27.9%]	0.1708	0.01	1.15
Aeromonas_hydrophila_GSH8-2	Aeromonas_hydrophila_ATCC_7966	75.4	[72.3 - 78.1%]	0.029	86.16	0.47
Aeromonas_hydrophila_GSH8-2	Aeromonas_hydrophila_ML09-119	72.7	[69.7 - 75.5%]	0.0324	82.74	0.26
Aeromonas_hydrophila_GSH8-2	Aeromonas_hydrophila_GSH8-2	100	[100 - NaN%]	0	98.3	0
Aeromonas_hydrophila_GSH8-2	Aeromonas_sp._WP2-W18-CRE-05	32.5	[30.1 - 35%]	0.1293	0.28	0.08
Aeromonas_hydrophila_GSH8-2	Aeromonas_hydrophila_WP7-S18-ESBL-06	74.6	[71.6 - 77.4%]	0.0299	85.3	0.14
Aeromonas_hydrophila_GSH8-2	Aeromonas_hydrophila_WP8-S18-ESBL-02	100	[100 - NaN%]	0	98.3	0
Aeromonas_hydrophila_GSH8-2	Aeromonas_caviae_WP8-S18-ESBL-04	32.5	[30.1 - 35%]	0.1294	0.28	0.58
Aeromonas_hydrophila_GSH8-2	Aeromonas_hydrophila_KAM330	73.8	[70.8 - 76.6%]	0.031	84.21	0.15
Aeromonas_hydrophila_GSH8-2	Aeromonas_hydrophila_NZ_AP024234	75.6	[72.5 - 78.3%]	0.0288	86.39	0.07
Aeromonas_hydrophila_GSH8-2	Aeromonas_hydrophila_NUITM-VA1	75.3	[72.3 - 78.1%]	0.0291	86.11	0
Aeromonas_hydrophila_GSH8-2	Aeromonas_hydrophila_4AK4	31.5	[29.1 - 34%]	0.1342	0.19	0.94
Aeromonas_hydrophila_GSH8-2	Aeromonas_hydrophila_NJ-35	72.2	[69.2 - 75%]	0.0331	81.95	0.56
Aeromonas_hydrophila_GSH8-2	Aeromonas_hydrophila_YL17	50.7	[48 - 53.3%]	0.0701	21.05	0.55
Aeromonas_hydrophila_GSH8-2	Aeromonas_hydrophila_AL09-71	72.7	[69.7 - 75.5%]	0.0325	82.69	0.26
Aeromonas_hydrophila_GSH8-2	Aeromonas_hydrophila_PC-104A	72.7	[69.7 - 75.5%]	0.0325	82.68	0.26
Aeromonas_hydrophila_GSH8-2	Aeromonas_hydrophila_AL06-06	75.1	[72.1 - 77.9%]	0.0294	85.82	0.31
Aeromonas_hydrophila_GSH8-2	Aeromonas_hydrophila_AH10	75.7	[72.7 - 78.4%]	0.0286	86.51	0.07
Aeromonas_hydrophila_GSH8-2	Aeromonas_hydrophila_JBN2301	72.5	[69.5 - 75.3%]	0.0327	82.39	0.3
Aeromonas_hydrophila_GSH8-2	Aeromonas_hydrophila_D4	72.6	[69.6 - 75.4%]	0.0326	82.52	0.28
Aeromonas_hydrophila_GSH8-2	Aeromonas_hydrophila_AHNIH1	74.9	[71.9 - 77.7%]	0.0295	85.69	0.1
Aeromonas_hydrophila_GSH8-2	Aeromonas_hydrophila_GYK1	72.9	[69.9 - 75.7%]	0.0322	83.02	0.26
Aeromonas_hydrophila_GSH8-2	Aeromonas_hydrophila_ZYAH72	72.5	[69.5 - 75.3%]	0.0327	82.42	0.39
Aeromonas_hydrophila_GSH8-2	Aeromonas_hydrophila_ZYAH75	74.7	[71.7 - 77.5%]	0.0298	85.42	0.26
Aeromonas_hydrophila_GSH8-2	Aeromonas_hydrophila_MX16A	74.6	[71.6 - 77.4%]	0.03	85.28	0.5
Aeromonas_hydrophila_GSH8-2	Aeromonas_sp._CU5	29.3	[26.9 - 31.8%]	0.1459	0.08	3.19
Aeromonas_hydrophila_GSH8-2	Aeromonas_sp._CA23	35.9	[33.5 - 38.4%]	0.1144	0.88	0.9
Aeromonas_hydrophila_GSH8-2	Aeromonas_sp._ASNIH5	32.6	[30.1 - 35.1%]	0.1291	0.29	0.69
Aeromonas_hydrophila_GSH8-2	Aeromonas_sp._ASNIH4	73.3	[70.2 - 76.1%]	0.0317	83.5	0.08
Aeromonas_hydrophila_GSH8-2	Aeromonas_sp._ASNIH3	32.6	[30.2 - 35.1%]	0.129	0.29	0.47
Aeromonas_hydrophila_GSH8-2	Aeromonas_sp._ASNIH7	32.7	[30.3 - 35.2%]	0.1285	0.3	0.24
Aeromonas_hydrophila_GSH8-2	Aeromonas_sp._ASNIH2	32.5	[30 - 35%]	0.1296	0.27	0.15
Aeromonas_hydrophila_GSH8-2	Aeromonas_hydrophila_KN-Mc-1R2	73.3	[70.3 - 76.1%]	0.0317	83.57	0.06
Aeromonas_hydrophila_GSH8-2	Aeromonas_rivipollensis_KN-Mc-11N1	31.3	[28.9 - 33.8%]	0.1353	0.18	0.8
Aeromonas_hydrophila_GSH8-2	Aeromonas_hydrophila_WCHAH045096	75.4	[72.4 - 78.2%]	0.029	86.21	0
Aeromonas_hydrophila_GSH8-2	Aeromonas_hydrophila_WCX23_NZ_CP038463	73.3	[70.3 - 76.2%]	0.0316	83.63	0.34
Aeromonas_hydrophila_GSH8-2	Aeromonas_hydrophila_23-C-23	73.4	[70.4 - 76.2%]	0.0316	83.67	0.24
Aeromonas_hydrophila_GSH8-2	Aeromonas_sp._2692-1	74.9	[71.9 - 77.7%]	0.0296	85.67	0.17
Aeromonas_hydrophila_GSH8-2	Aeromonas_sp._1805	75	[72 - 77.8%]	0.0294	85.78	0.2
Aeromonas_hydrophila_GSH8-2	Aeromonas_simiae_A6	23.3	[21 - 25.8%]	0.1875	0	0.51
Aeromonas_hydrophila_GSH8-2	Aeromonas_hydrophila_Aer_Brac66	76	[73 - 78.7%]	0.0283	86.84	0.39
Aeromonas_hydrophila_GSH8-2	Aeromonas_hydrophila_Aer_Pi25.1HTAS	73.1	[70.1 - 75.9%]	0.0319	83.31	0.16
Aeromonas_hydrophila_GSH8-2	Aeromonas_hydrophila_Aer_Brac14A	75.9	[72.9 - 78.6%]	0.0284	86.73	0.39
Aeromonas_hydrophila_GSH8-2	Aeromonas_hydrophila_HX-3	74.1	[71.1 - 76.9%]	0.0306	84.65	0.07
Aeromonas_hydrophila_GSH8-2	Aeromonas_hydrophila_LHW39	72.4	[69.4 - 75.2%]	0.0329	82.26	0.28
Aeromonas_hydrophila_GSH8-2	Aeromonas_hydrophila_Brac6	75.9	[72.9 - 78.7%]	0.0283	86.81	0.39
Aeromonas_hydrophila_GSH8-2	Aeromonas_hydrophila_OnP3.1	75.9	[72.9 - 78.7%]	0.0283	86.79	0.39
Aeromonas_hydrophila_GSH8-2	Aeromonas_hydrophila_NEB724	31.2	[28.8 - 33.7%]	0.136	0.17	0.59
Aeromonas_hydrophila_GSH8-2	Aeromonas_hydrophila_4960	74.6	[71.6 - 77.4%]	0.03	85.22	0.38
Aeromonas_hydrophila_GSH8-2	Aeromonas_hydrophila_3019	72	[69 - 74.8%]	0.0334	81.62	0.12
Aeromonas_hydrophila_GSH8-2	Aeromonas_hydrophila_RM8376	74.8	[71.8 - 77.6%]	0.0297	85.49	0.54
Aeromonas_hydrophila_GSH8-2	Aeromonas_hydrophila_FDAARGOS_916	74.8	[71.8 - 77.6%]	0.0297	85.49	0.54
Aeromonas_hydrophila_GSH8-2	Aeromonas_allosaccharophila_FDAARGOS_933	30.9	[28.5 - 33.4%]	0.1376	0.15	2.24
Aeromonas_hydrophila_GSH8-2	Aeromonas_media_TR3_1	31.7	[29.3 - 34.2%]	0.1332	0.21	0.14
Aeromonas_hydrophila_GSH8-2	Aeromonas_sp._FDAARGOS_1402	32.5	[30.1 - 35%]	0.1293	0.28	0.27
Aeromonas_hydrophila_GSH8-2	Aeromonas_sp._FDAARGOS_1419	30.9	[28.5 - 33.4%]	0.1371	0.15	2.22
Aeromonas_hydrophila_GSH8-2	Aeromonas_sp._FDAARGOS_1414	30.9	[28.5 - 33.4%]	0.1373	0.15	2.51
Aeromonas_hydrophila_GSH8-2	Aeromonas_sp._FDAARGOS_1411	31	[28.6 - 33.5%]	0.1371	0.16	2.28
Aeromonas_hydrophila_GSH8-2	Aeromonas_sp._FDAARGOS_1417	30.8	[28.4 - 33.3%]	0.1377	0.15	2.38
Aeromonas_hydrophila_GSH8-2	Aeromonas_sp._FDAARGOS_1404	31	[28.6 - 33.6%]	0.1366	0.16	2.62
Aeromonas_hydrophila_GSH8-2	Aeromonas_sp._FDAARGOS_1403	50.7	[48.1 - 53.4%]	0.0699	21.2	0.8
Aeromonas_hydrophila_GSH8-2	Aeromonas_sp._FDAARGOS_1416	30.9	[28.5 - 33.4%]	0.1373	0.15	2.3
Aeromonas_hydrophila_GSH8-2	Aeromonas_sp._FDAARGOS_1405	30.8	[28.4 - 33.3%]	0.1378	0.15	2.52
Aeromonas_hydrophila_GSH8-2	Aeromonas_sp._FDAARGOS_1415	32.4	[30 - 35%]	0.1296	0.27	1.19
Aeromonas_hydrophila_GSH8-2	Aeromonas_sp._FDAARGOS_1406	32.6	[30.1 - 35.1%]	0.1291	0.29	0.05
Aeromonas_hydrophila_GSH8-2	Aeromonas_sp._FDAARGOS_1418	32.4	[30 - 34.9%]	0.1297	0.27	0.61
Aeromonas_hydrophila_GSH8-2	Aeromonas_sp._FDAARGOS_1408	50.7	[48 - 53.3%]	0.0701	20.96	0.47
Aeromonas_hydrophila_GSH8-2	Aeromonas_sp._FDAARGOS_1409	32.8	[30.4 - 35.3%]	0.128	0.31	1.8
Aeromonas_hydrophila_GSH8-2	Aeromonas_sp._FDAARGOS_1407	30.3	[27.9 - 32.8%]	0.1406	0.12	1.38
Aeromonas_hydrophila_GSH8-2	Aeromonas_sp._FDAARGOS_1410	31.2	[28.8 - 33.7%]	0.1356	0.17	2.06
Aeromonas_hydrophila_GSH8-2	Aeromonas_sanarellii_NS1	33	[30.6 - 35.5%]	0.1269	0.34	0.44
Aeromonas_hydrophila_GSH8-2	Aeromonas_enteropelogenes_FDAARGOS_1509	30.3	[27.9 - 32.8%]	0.1406	0.12	1.44
Aeromonas_hydrophila_GSH8-2	Aeromonas_dhakensis_71431	51.4	[48.8 - 54.1%]	0.0684	23.22	0.66
Aeromonas_hydrophila_GSH8-2	Aeromonas_hydrophila_71339	74.1	[71.1 - 76.9%]	0.0306	84.66	0.33
Aeromonas_hydrophila_GSH8-2	Aeromonas_hydrophila_71317	73.9	[70.9 - 76.7%]	0.0309	84.37	0.62
Aeromonas_hydrophila_GSH8-2	Aeromonas_hydrophila_Ah27	72.4	[69.4 - 75.2%]	0.0328	82.29	0.31
Aeromonas_hydrophila_GSH8-2	Aeromonas_hydrophila_LP0103	77.5	[74.6 - 80.3%]	0.0263	88.47	0.16
Aeromonas_hydrophila_GSH8-2	Aeromonas_hydrophila_AC185	74.5	[71.5 - 77.3%]	0.0301	85.15	0.26
Aeromonas_hydrophila_GSH8-2	Aeromonas_hydrophila_AC133	72.4	[69.4 - 75.2%]	0.0328	82.3	0.17
Aeromonas_hydrophila_GSH8-2	Aeromonas_hydrophila_A008N2	74.6	[71.6 - 77.4%]	0.03	85.29	0.5
Aeromonas_hydrophila_GSH8-2	Aeromonas_hydrophila_Ah2111	74.5	[71.5 - 77.3%]	0.0301	85.18	0
Aeromonas_hydrophila_GSH8-2	Aeromonas_australiensis_Isolate4	31.8	[29.4 - 34.3%]	0.1326	0.22	0.02
Aeromonas_sp._WP2-W18-CRE-05	Aeromonas_sp._WP2-W18-CRE-05	100	[100 - NaN%]	0	98.3	0
Aeromonas_sp._WP2-W18-CRE-05	Aeromonas_sp._CU5	27.2	[24.9 - 29.7%]	0.1587	0.03	3.27
Aeromonas_sp._WP2-W18-CRE-05	Aeromonas_sp._CA23	29.8	[27.4 - 32.3%]	0.1432	0.1	0.98
Aeromonas_sp._WP2-W18-CRE-05	Aeromonas_sp._ASNIH5	80	[77 - 82.6%]	0.0234	90.57	0.61
Aeromonas_sp._WP2-W18-CRE-05	Aeromonas_sp._ASNIH4	33.1	[30.6 - 35.6%]	0.1267	0.34	0.16
Aeromonas_sp._WP2-W18-CRE-05	Aeromonas_sp._ASNIH3	98.8	[98.1 - 99.2%]	0.0021	98.01	0.39
Aeromonas_sp._WP2-W18-CRE-05	Aeromonas_sp._ASNIH7	81.9	[79 - 84.4%]	0.0212	91.91	0.31
Aeromonas_sp._WP2-W18-CRE-05	Aeromonas_sp._ASNIH1	32.8	[30.4 - 35.3%]	0.128	0.31	0.09
Aeromonas_sp._WP2-W18-CRE-05	Aeromonas_sp._ASNIH2	81.3	[78.5 - 83.9%]	0.0218	91.56	0.08
Aeromonas_sp._WP2-W18-CRE-05	Aeromonas_sp._2692-1	32.8	[30.4 - 35.3%]	0.128	0.31	0.09
Aeromonas_sp._WP2-W18-CRE-05	Aeromonas_sp._1805	32.2	[29.8 - 34.7%]	0.1307	0.25	0.13
Aeromonas_sp._WP2-W18-CRE-05	Aeromonas_sp._FDAARGOS_1402	82.3	[79.4 - 84.8%]	0.0207	92.18	0.2
Aeromonas_sp._WP2-W18-CRE-05	Aeromonas_sp._FDAARGOS_1419	28.8	[26.4 - 31.3%]	0.1491	0.06	2.29
Aeromonas_sp._WP2-W18-CRE-05	Aeromonas_sp._FDAARGOS_1414	28.5	[26.2 - 31%]	0.1505	0.06	2.58
Aeromonas_sp._WP2-W18-CRE-05	Aeromonas_sp._FDAARGOS_1411	28.7	[26.3 - 31.2%]	0.1497	0.06	2.36
Aeromonas_sp._WP2-W18-CRE-05	Aeromonas_sp._FDAARGOS_1417	28.6	[26.2 - 31.1%]	0.1501	0.06	2.46
Aeromonas_sp._WP2-W18-CRE-05	Aeromonas_sp._FDAARGOS_1404	28.5	[26.1 - 31%]	0.1508	0.05	2.7
Aeromonas_sp._WP2-W18-CRE-05	Aeromonas_sp._FDAARGOS_1403	32.6	[30.2 - 35.1%]	0.1289	0.29	0.72
Aeromonas_sp._WP2-W18-CRE-05	Aeromonas_sp._FDAARGOS_1416	28.6	[26.2 - 31.1%]	0.1504	0.06	2.38
Aeromonas_sp._WP2-W18-CRE-05	Aeromonas_sp._FDAARGOS_1405	28.4	[26.1 - 30.9%]	0.1511	0.05	2.6
Aeromonas_sp._WP2-W18-CRE-05	Aeromonas_sp._FDAARGOS_1415	38.7	[36.3 - 41.3%]	0.1038	1.96	1.12
Aeromonas_sp._WP2-W18-CRE-05	Aeromonas_sp._FDAARGOS_1406	81.3	[78.5 - 83.9%]	0.0218	91.57	0.03
Aeromonas_sp._WP2-W18-CRE-05	Aeromonas_sp._FDAARGOS_1418	82.9	[80 - 85.4%]	0.02	92.54	0.54
Aeromonas_sp._WP2-W18-CRE-05	Aeromonas_sp._FDAARGOS_1408	32.7	[30.3 - 35.2%]	0.1282	0.3	0.4
Aeromonas_sp._WP2-W18-CRE-05	Aeromonas_sp._FDAARGOS_1409	40.8	[38.4 - 43.4%]	0.0966	3.35	1.72
Aeromonas_sp._WP2-W18-CRE-05	Aeromonas_sp._FDAARGOS_1407	29.5	[27.1 - 32%]	0.1452	0.08	1.46
Aeromonas_sp._WP2-W18-CRE-05	Aeromonas_sp._FDAARGOS_1410	28.4	[26 - 30.9%]	0.1516	0.05	2.14
Aeromonas_hydrophila_WP7-S18-ESBL-06	Aeromonas_schubertii_WL1483	23.6	[21.3 - 26%]	0.1856	0	0.27
Aeromonas_hydrophila_WP7-S18-ESBL-06	Aeromonas_hydrophila_3206	72.8	[69.8 - 75.6%]	0.0323	82.85	0.36
Aeromonas_hydrophila_WP7-S18-ESBL-06	Aeromonas_hydrophila_2359	71.9	[68.9 - 74.7%]	0.0335	81.53	0.22
Aeromonas_hydrophila_WP7-S18-ESBL-06	CP044060.1	30.8	[28.4 - 33.3%]	0.138	0.14	2.36
Aeromonas_hydrophila_WP7-S18-ESBL-06	Aeromonas_salmonicida_SRW-OG1	32	[29.6 - 34.5%]	0.1316	0.23	2.19
Aeromonas_hydrophila_WP7-S18-ESBL-06	Aeromonas_hydrophila_B11	50.9	[48.3 - 53.6%]	0.0695	21.73	0.53
Aeromonas_hydrophila_WP7-S18-ESBL-06	Aeromonas_hydrophila_3924	73.4	[70.4 - 76.2%]	0.0315	83.71	0.16
Aeromonas_hydrophila_WP7-S18-ESBL-06	Aeromonas_jandaei_FDAARGOS_986	31.2	[28.8 - 33.7%]	0.136	0.17	2.18
Aeromonas_hydrophila_WP7-S18-ESBL-06	Aeromonas_rivuli_20-VB00005	25.4	[23.1 - 27.9%]	0.1713	0.01	1.29
Aeromonas_hydrophila_WP7-S18-ESBL-06	Aeromonas_hydrophila_ATCC_7966	73.9	[70.9 - 76.7%]	0.0309	84.38	0.33
Aeromonas_hydrophila_WP7-S18-ESBL-06	Aeromonas_hydrophila_ML09-119	71.9	[68.9 - 74.7%]	0.0336	81.46	0.4
Aeromonas_hydrophila_WP7-S18-ESBL-06	Aeromonas_hydrophila_GSH8-2	74.6	[71.6 - 77.4%]	0.0299	85.3	0.14
Aeromonas_hydrophila_WP7-S18-ESBL-06	Aeromonas_sp._WP2-W18-CRE-05	33.3	[30.9 - 35.8%]	0.1255	0.38	0.07
Aeromonas_hydrophila_WP7-S18-ESBL-06	Aeromonas_hydrophila_WP7-S18-ESBL-06	100	[100 - NaN%]	0	98.3	0
Aeromonas_hydrophila_WP7-S18-ESBL-06	Aeromonas_hydrophila_WP8-S18-ESBL-02	74.6	[71.6 - 77.4%]	0.0299	85.3	0.14
Aeromonas_hydrophila_WP7-S18-ESBL-06	Aeromonas_caviae_WP8-S18-ESBL-04	32.7	[30.3 - 35.3%]	0.1282	0.31	0.43
Aeromonas_hydrophila_WP7-S18-ESBL-06	Aeromonas_hydrophila_KAM330	73.4	[70.4 - 76.2%]	0.0315	83.73	0.29
Aeromonas_hydrophila_WP7-S18-ESBL-06	Aeromonas_hydrophila_NZ_AP024234	74.4	[71.4 - 77.2%]	0.0303	84.98	0.21
Aeromonas_hydrophila_WP7-S18-ESBL-06	Aeromonas_hydrophila_NUITM-VA1	74.2	[71.2 - 77%]	0.0305	84.77	0.14
Aeromonas_hydrophila_WP7-S18-ESBL-06	Aeromonas_hydrophila_4AK4	31.4	[29 - 33.9%]	0.135	0.18	0.8
Aeromonas_hydrophila_WP7-S18-ESBL-06	Aeromonas_hydrophila_NJ-35	72.4	[69.4 - 75.2%]	0.0329	82.26	0.7
Aeromonas_hydrophila_WP7-S18-ESBL-06	Aeromonas_hydrophila_YL17	50.4	[47.8 - 53%]	0.0707	20.21	0.41
Aeromonas_hydrophila_WP7-S18-ESBL-06	Aeromonas_hydrophila_AL09-71	71.8	[68.8 - 74.7%]	0.0336	81.42	0.4
Aeromonas_hydrophila_WP7-S18-ESBL-06	Aeromonas_hydrophila_PC-104A	71.8	[68.8 - 74.7%]	0.0336	81.41	0.4
Aeromonas_hydrophila_WP7-S18-ESBL-06	Aeromonas_hydrophila_AL06-06	74.1	[71.1 - 76.9%]	0.0307	84.6	0.17
Aeromonas_hydrophila_WP7-S18-ESBL-06	Aeromonas_hydrophila_AH10	75.3	[72.3 - 78.1%]	0.0291	86.13	0.07
Aeromonas_hydrophila_WP7-S18-ESBL-06	Aeromonas_hydrophila_JBN2301	71.7	[68.7 - 74.5%]	0.0338	81.19	0.45
Aeromonas_hydrophila_WP7-S18-ESBL-06	Aeromonas_hydrophila_D4	72.3	[69.3 - 75.1%]	0.033	82.09	0.42
Aeromonas_hydrophila_WP7-S18-ESBL-06	Aeromonas_hydrophila_AHNIH1	73.4	[70.4 - 76.2%]	0.0315	83.69	0.04
Aeromonas_hydrophila_WP7-S18-ESBL-06	Aeromonas_hydrophila_GYK1	72.5	[69.5 - 75.3%]	0.0327	82.44	0.4
Aeromonas_hydrophila_WP7-S18-ESBL-06	Aeromonas_hydrophila_ZYAH72	71.3	[68.3 - 74.1%]	0.0344	80.5	0.54
Aeromonas_hydrophila_WP7-S18-ESBL-06	Aeromonas_hydrophila_ZYAH75	73	[70 - 75.8%]	0.032	83.19	0.12
Aeromonas_hydrophila_WP7-S18-ESBL-06	Aeromonas_hydrophila_MX16A	97.3	[96.2 - 98.1%]	0.0039	97.71	0.36
Aeromonas_hydrophila_WP7-S18-ESBL-06	Aeromonas_sp._CU5	29.4	[27 - 31.9%]	0.1455	0.08	3.33
Aeromonas_hydrophila_WP7-S18-ESBL-06	Aeromonas_sp._CA23	35.5	[33.1 - 38.1%]	0.1159	0.78	1.05
Aeromonas_hydrophila_WP7-S18-ESBL-06	Aeromonas_sp._ASNIH5	33.1	[30.7 - 35.6%]	0.1266	0.35	0.55
Aeromonas_hydrophila_WP7-S18-ESBL-06	Aeromonas_sp._ASNIH4	71.6	[68.5 - 74.4%]	0.034	80.97	0.23
Aeromonas_hydrophila_WP7-S18-ESBL-06	Aeromonas_sp._ASNIH3	32.8	[30.4 - 35.3%]	0.1281	0.31	0.33
Aeromonas_hydrophila_WP7-S18-ESBL-06	Aeromonas_sp._ASNIH7	33.1	[30.7 - 35.6%]	0.1264	0.35	0.38
Aeromonas_hydrophila_WP7-S18-ESBL-06	Aeromonas_sp._ASNIH2	33	[30.6 - 35.5%]	0.1271	0.33	0.01
Aeromonas_hydrophila_WP7-S18-ESBL-06	Aeromonas_hydrophila_KN-Mc-1R2	72.5	[69.5 - 75.3%]	0.0327	82.41	0.2
Aeromonas_hydrophila_WP7-S18-ESBL-06	Aeromonas_rivipollensis_KN-Mc-11N1	31.2	[28.8 - 33.7%]	0.1356	0.17	0.66
Aeromonas_hydrophila_WP7-S18-ESBL-06	Aeromonas_hydrophila_WCHAH045096	74.5	[71.4 - 77.3%]	0.0302	85.08	0.14
Aeromonas_hydrophila_WP7-S18-ESBL-06	Aeromonas_hydrophila_WCX23_NZ_CP038463	72.1	[69.1 - 74.9%]	0.0332	81.83	0.48
Aeromonas_hydrophila_WP7-S18-ESBL-06	Aeromonas_hydrophila_23-C-23	72.2	[69.2 - 75%]	0.0331	81.95	0.38
Aeromonas_hydrophila_WP7-S18-ESBL-06	Aeromonas_sp._2692-1	72.9	[69.9 - 75.7%]	0.0322	82.97	0.03
Aeromonas_hydrophila_WP7-S18-ESBL-06	Aeromonas_sp._1805	73.8	[70.8 - 76.6%]	0.031	84.28	0.06
Aeromonas_hydrophila_WP7-S18-ESBL-06	Aeromonas_simiae_A6	23.5	[21.2 - 26%]	0.1861	0	0.65
Aeromonas_hydrophila_WP7-S18-ESBL-06	Aeromonas_hydrophila_Aer_Brac66	74.8	[71.8 - 77.6%]	0.0297	85.49	0.25
Aeromonas_hydrophila_WP7-S18-ESBL-06	Aeromonas_hydrophila_Aer_Pi25.1HTAS	72.5	[69.4 - 75.3%]	0.0328	82.35	0.02
Aeromonas_hydrophila_WP7-S18-ESBL-06	Aeromonas_hydrophila_Aer_Brac14A	74.7	[71.7 - 77.5%]	0.0299	85.35	0.25
Aeromonas_hydrophila_WP7-S18-ESBL-06	Aeromonas_hydrophila_HX-3	73.4	[70.4 - 76.2%]	0.0316	83.67	0.21
Aeromonas_hydrophila_WP7-S18-ESBL-06	Aeromonas_hydrophila_LHW39	72.2	[69.2 - 75.1%]	0.0331	82.04	0.42
Aeromonas_hydrophila_WP7-S18-ESBL-06	Aeromonas_hydrophila_Brac6	74.7	[71.7 - 77.5%]	0.0299	85.34	0.24
Aeromonas_hydrophila_WP7-S18-ESBL-06	Aeromonas_hydrophila_OnP3.1	74.6	[71.6 - 77.4%]	0.0299	85.3	0.24
Aeromonas_hydrophila_WP7-S18-ESBL-06	Aeromonas_hydrophila_NEB724	31.2	[28.8 - 33.7%]	0.1359	0.17	0.45
Aeromonas_hydrophila_WP7-S18-ESBL-06	Aeromonas_hydrophila_4960	73.2	[70.2 - 76.1%]	0.0317	83.47	0.24
Aeromonas_hydrophila_WP7-S18-ESBL-06	Aeromonas_hydrophila_3019	72.3	[69.3 - 75.1%]	0.033	82.14	0.27
Aeromonas_hydrophila_WP7-S18-ESBL-06	Aeromonas_hydrophila_RM8376	72.8	[69.8 - 75.6%]	0.0323	82.84	0.4
Aeromonas_hydrophila_WP7-S18-ESBL-06	Aeromonas_hydrophila_FDAARGOS_916	72.8	[69.8 - 75.6%]	0.0323	82.83	0.4
Aeromonas_hydrophila_WP7-S18-ESBL-06	Aeromonas_allosaccharophila_FDAARGOS_933	30.7	[28.3 - 33.2%]	0.1382	0.14	2.38
Aeromonas_hydrophila_WP7-S18-ESBL-06	Aeromonas_media_TR3_1	31.8	[29.3 - 34.3%]	0.133	0.21	0
Aeromonas_hydrophila_WP7-S18-ESBL-06	Aeromonas_sp._FDAARGOS_1402	32.5	[30.1 - 35.1%]	0.1291	0.28	0.13
Aeromonas_hydrophila_WP7-S18-ESBL-06	Aeromonas_sp._FDAARGOS_1419	30.9	[28.6 - 33.5%]	0.1371	0.15	2.36
Aeromonas_hydrophila_WP7-S18-ESBL-06	Aeromonas_sp._FDAARGOS_1414	31	[28.6 - 33.5%]	0.137	0.16	2.65
Aeromonas_hydrophila_WP7-S18-ESBL-06	Aeromonas_sp._FDAARGOS_1411	30.9	[28.5 - 33.4%]	0.1375	0.15	2.42
Aeromonas_hydrophila_WP7-S18-ESBL-06	Aeromonas_sp._FDAARGOS_1417	30.9	[28.5 - 33.4%]	0.1376	0.15	2.52
Aeromonas_hydrophila_WP7-S18-ESBL-06	Aeromonas_sp._FDAARGOS_1404	30.7	[28.3 - 33.2%]	0.1382	0.14	2.77
Aeromonas_hydrophila_WP7-S18-ESBL-06	Aeromonas_sp._FDAARGOS_1403	50.5	[47.8 - 53.1%]	0.0706	20.39	0.66
Aeromonas_hydrophila_WP7-S18-ESBL-06	Aeromonas_sp._FDAARGOS_1416	30.8	[28.4 - 33.3%]	0.1378	0.15	2.44
Aeromonas_hydrophila_WP7-S18-ESBL-06	Aeromonas_sp._FDAARGOS_1405	30.7	[28.3 - 33.2%]	0.1382	0.14	2.67
Aeromonas_hydrophila_WP7-S18-ESBL-06	Aeromonas_sp._FDAARGOS_1415	32.5	[30.1 - 35%]	0.1294	0.28	1.05
Aeromonas_hydrophila_WP7-S18-ESBL-06	Aeromonas_sp._FDAARGOS_1406	33	[30.5 - 35.5%]	0.1272	0.33	0.1
Aeromonas_hydrophila_WP7-S18-ESBL-06	Aeromonas_sp._FDAARGOS_1418	32.3	[29.9 - 34.8%]	0.1303	0.26	0.47
Aeromonas_hydrophila_WP7-S18-ESBL-06	Aeromonas_sp._FDAARGOS_1408	50.7	[48 - 53.3%]	0.0701	20.96	0.33
Aeromonas_hydrophila_WP7-S18-ESBL-06	Aeromonas_sp._FDAARGOS_1409	33	[30.6 - 35.5%]	0.127	0.34	1.66
Aeromonas_hydrophila_WP7-S18-ESBL-06	Aeromonas_sp._FDAARGOS_1407	30.6	[28.2 - 33.1%]	0.1389	0.13	1.52
Aeromonas_hydrophila_WP7-S18-ESBL-06	Aeromonas_sp._FDAARGOS_1410	31	[28.6 - 33.5%]	0.1368	0.16	2.2
Aeromonas_hydrophila_WP7-S18-ESBL-06	Aeromonas_sanarellii_NS1	34.1	[31.6 - 36.6%]	0.1222	0.48	0.3
Aeromonas_hydrophila_WP7-S18-ESBL-06	Aeromonas_enteropelogenes_FDAARGOS_1509	30.2	[27.8 - 32.7%]	0.1409	0.12	1.58
Aeromonas_hydrophila_WP7-S18-ESBL-06	Aeromonas_dhakensis_71431	50.6	[48 - 53.3%]	0.0702	20.82	0.51
Aeromonas_hydrophila_WP7-S18-ESBL-06	Aeromonas_hydrophila_71339	90.8	[88.6 - 92.6%]	0.0113	96.06	0.19
Aeromonas_hydrophila_WP7-S18-ESBL-06	Aeromonas_hydrophila_71317	73.4	[70.4 - 76.2%]	0.0316	83.68	0.48
Aeromonas_hydrophila_WP7-S18-ESBL-06	Aeromonas_hydrophila_Ah27	72	[69 - 74.9%]	0.0333	81.73	0.46
Aeromonas_hydrophila_WP7-S18-ESBL-06	Aeromonas_hydrophila_LP0103	74.3	[71.3 - 77.1%]	0.0303	84.92	0.3
Aeromonas_hydrophila_WP7-S18-ESBL-06	Aeromonas_hydrophila_AC185	73.9	[70.9 - 76.7%]	0.0309	84.37	0.12
Aeromonas_hydrophila_WP7-S18-ESBL-06	Aeromonas_hydrophila_AC133	72.2	[69.2 - 75%]	0.0331	81.95	0.31
Aeromonas_hydrophila_WP7-S18-ESBL-06	Aeromonas_hydrophila_A008N2	97.3	[96.2 - 98.1%]	0.004	97.71	0.36
Aeromonas_hydrophila_WP7-S18-ESBL-06	Aeromonas_hydrophila_Ah2111	88.7	[86.3 - 90.8%]	0.0135	95.35	0.14
Aeromonas_hydrophila_WP7-S18-ESBL-06	Aeromonas_australiensis_Isolate4	31.7	[29.3 - 34.2%]	0.1335	0.2	0.16
Aeromonas_hydrophila_WP8-S18-ESBL-02	Aeromonas_schubertii_WL1483	23.5	[21.2 - 26%]	0.1858	0	0.41
Aeromonas_hydrophila_WP8-S18-ESBL-02	Aeromonas_hydrophila_3206	73.6	[70.6 - 76.4%]	0.0313	83.94	0.51
Aeromonas_hydrophila_WP8-S18-ESBL-02	Aeromonas_hydrophila_2359	73.1	[70.1 - 75.9%]	0.032	83.25	0.07
Aeromonas_hydrophila_WP8-S18-ESBL-02	CP044060.1	30.9	[28.5 - 33.4%]	0.1372	0.15	2.21
Aeromonas_hydrophila_WP8-S18-ESBL-02	Aeromonas_salmonicida_SRW-OG1	32	[29.6 - 34.6%]	0.1316	0.24	2.04
Aeromonas_hydrophila_WP8-S18-ESBL-02	Aeromonas_hydrophila_B11	51.2	[48.6 - 53.9%]	0.0689	22.58	0.68
Aeromonas_hydrophila_WP8-S18-ESBL-02	Aeromonas_hydrophila_3924	73.9	[70.9 - 76.7%]	0.0309	84.38	0.3
Aeromonas_hydrophila_WP8-S18-ESBL-02	Aeromonas_jandaei_FDAARGOS_986	31.2	[28.8 - 33.7%]	0.1357	0.17	2.04
Aeromonas_hydrophila_WP8-S18-ESBL-02	Aeromonas_rivuli_20-VB00005	25.5	[23.1 - 27.9%]	0.1708	0.01	1.15
Aeromonas_hydrophila_WP8-S18-ESBL-02	Aeromonas_hydrophila_ATCC_7966	75.4	[72.3 - 78.1%]	0.029	86.16	0.47
Aeromonas_hydrophila_WP8-S18-ESBL-02	Aeromonas_hydrophila_ML09-119	72.7	[69.7 - 75.5%]	0.0324	82.74	0.26
Aeromonas_hydrophila_WP8-S18-ESBL-02	Aeromonas_hydrophila_GSH8-2	100	[100 - NaN%]	0	98.3	0
Aeromonas_hydrophila_WP8-S18-ESBL-02	Aeromonas_sp._WP2-W18-CRE-05	32.5	[30.1 - 35%]	0.1293	0.28	0.08
Aeromonas_hydrophila_WP8-S18-ESBL-02	Aeromonas_hydrophila_WP7-S18-ESBL-06	74.6	[71.6 - 77.4%]	0.0299	85.3	0.14
Aeromonas_hydrophila_WP8-S18-ESBL-02	Aeromonas_hydrophila_WP8-S18-ESBL-02	100	[100 - NaN%]	0	98.3	0
Aeromonas_hydrophila_WP8-S18-ESBL-02	Aeromonas_caviae_WP8-S18-ESBL-04	32.5	[30.1 - 35%]	0.1294	0.28	0.58
Aeromonas_hydrophila_WP8-S18-ESBL-02	Aeromonas_hydrophila_KAM330	73.8	[70.8 - 76.6%]	0.031	84.21	0.15
Aeromonas_hydrophila_WP8-S18-ESBL-02	Aeromonas_hydrophila_NZ_AP024234	75.6	[72.5 - 78.3%]	0.0288	86.39	0.07
Aeromonas_hydrophila_WP8-S18-ESBL-02	Aeromonas_hydrophila_NUITM-VA1	75.3	[72.3 - 78.1%]	0.0291	86.11	0
Aeromonas_hydrophila_WP8-S18-ESBL-02	Aeromonas_hydrophila_4AK4	31.5	[29.1 - 34%]	0.1342	0.19	0.94
Aeromonas_hydrophila_WP8-S18-ESBL-02	Aeromonas_hydrophila_NJ-35	72.2	[69.2 - 75%]	0.0331	81.95	0.56
Aeromonas_hydrophila_WP8-S18-ESBL-02	Aeromonas_hydrophila_YL17	50.7	[48 - 53.3%]	0.0701	21.05	0.55
Aeromonas_hydrophila_WP8-S18-ESBL-02	Aeromonas_hydrophila_AL09-71	72.7	[69.7 - 75.5%]	0.0325	82.69	0.26
Aeromonas_hydrophila_WP8-S18-ESBL-02	Aeromonas_hydrophila_PC-104A	72.7	[69.7 - 75.5%]	0.0325	82.68	0.26
Aeromonas_hydrophila_WP8-S18-ESBL-02	Aeromonas_hydrophila_AL06-06	75.1	[72.1 - 77.9%]	0.0294	85.82	0.31
Aeromonas_hydrophila_WP8-S18-ESBL-02	Aeromonas_hydrophila_AH10	75.7	[72.7 - 78.4%]	0.0286	86.51	0.07
Aeromonas_hydrophila_WP8-S18-ESBL-02	Aeromonas_hydrophila_JBN2301	72.5	[69.5 - 75.3%]	0.0327	82.39	0.3
Aeromonas_hydrophila_WP8-S18-ESBL-02	Aeromonas_hydrophila_D4	72.6	[69.6 - 75.4%]	0.0326	82.52	0.28
Aeromonas_hydrophila_WP8-S18-ESBL-02	Aeromonas_hydrophila_AHNIH1	74.9	[71.9 - 77.7%]	0.0295	85.69	0.1
Aeromonas_hydrophila_WP8-S18-ESBL-02	Aeromonas_hydrophila_GYK1	72.9	[69.9 - 75.7%]	0.0322	83.02	0.26
Aeromonas_hydrophila_WP8-S18-ESBL-02	Aeromonas_hydrophila_ZYAH72	72.5	[69.5 - 75.3%]	0.0327	82.42	0.39
Aeromonas_hydrophila_WP8-S18-ESBL-02	Aeromonas_hydrophila_ZYAH75	74.7	[71.7 - 77.5%]	0.0298	85.42	0.26
Aeromonas_hydrophila_WP8-S18-ESBL-02	Aeromonas_hydrophila_MX16A	74.6	[71.6 - 77.4%]	0.03	85.28	0.5
Aeromonas_hydrophila_WP8-S18-ESBL-02	Aeromonas_sp._CU5	29.3	[26.9 - 31.8%]	0.1459	0.08	3.19
Aeromonas_hydrophila_WP8-S18-ESBL-02	Aeromonas_sp._CA23	35.9	[33.5 - 38.4%]	0.1144	0.88	0.9
Aeromonas_hydrophila_WP8-S18-ESBL-02	Aeromonas_sp._ASNIH5	32.6	[30.1 - 35.1%]	0.1291	0.29	0.69
Aeromonas_hydrophila_WP8-S18-ESBL-02	Aeromonas_sp._ASNIH4	73.3	[70.2 - 76.1%]	0.0317	83.5	0.08
Aeromonas_hydrophila_WP8-S18-ESBL-02	Aeromonas_sp._ASNIH3	32.6	[30.2 - 35.1%]	0.129	0.29	0.47
Aeromonas_hydrophila_WP8-S18-ESBL-02	Aeromonas_sp._ASNIH7	32.7	[30.3 - 35.2%]	0.1285	0.3	0.24
Aeromonas_hydrophila_WP8-S18-ESBL-02	Aeromonas_sp._ASNIH2	32.5	[30 - 35%]	0.1296	0.27	0.15
Aeromonas_hydrophila_WP8-S18-ESBL-02	Aeromonas_hydrophila_KN-Mc-1R2	73.3	[70.3 - 76.1%]	0.0317	83.57	0.06
Aeromonas_hydrophila_WP8-S18-ESBL-02	Aeromonas_rivipollensis_KN-Mc-11N1	31.3	[28.9 - 33.8%]	0.1353	0.18	0.8
Aeromonas_hydrophila_WP8-S18-ESBL-02	Aeromonas_hydrophila_WCHAH045096	75.4	[72.4 - 78.2%]	0.029	86.21	0
Aeromonas_hydrophila_WP8-S18-ESBL-02	Aeromonas_hydrophila_WCX23_NZ_CP038463	73.3	[70.3 - 76.2%]	0.0316	83.63	0.34
Aeromonas_hydrophila_WP8-S18-ESBL-02	Aeromonas_hydrophila_23-C-23	73.4	[70.4 - 76.2%]	0.0316	83.67	0.24
Aeromonas_hydrophila_WP8-S18-ESBL-02	Aeromonas_sp._2692-1	74.9	[71.9 - 77.7%]	0.0296	85.67	0.17
Aeromonas_hydrophila_WP8-S18-ESBL-02	Aeromonas_sp._1805	75	[72 - 77.8%]	0.0294	85.78	0.2
Aeromonas_hydrophila_WP8-S18-ESBL-02	Aeromonas_simiae_A6	23.3	[21 - 25.8%]	0.1875	0	0.51
Aeromonas_hydrophila_WP8-S18-ESBL-02	Aeromonas_hydrophila_Aer_Brac66	76	[73 - 78.7%]	0.0283	86.84	0.39
Aeromonas_hydrophila_WP8-S18-ESBL-02	Aeromonas_hydrophila_Aer_Pi25.1HTAS	73.1	[70.1 - 75.9%]	0.0319	83.31	0.16
Aeromonas_hydrophila_WP8-S18-ESBL-02	Aeromonas_hydrophila_Aer_Brac14A	75.9	[72.9 - 78.6%]	0.0284	86.73	0.39
Aeromonas_hydrophila_WP8-S18-ESBL-02	Aeromonas_hydrophila_HX-3	74.1	[71.1 - 76.9%]	0.0306	84.65	0.07
Aeromonas_hydrophila_WP8-S18-ESBL-02	Aeromonas_hydrophila_LHW39	72.4	[69.4 - 75.2%]	0.0329	82.26	0.28
Aeromonas_hydrophila_WP8-S18-ESBL-02	Aeromonas_hydrophila_Brac6	75.9	[72.9 - 78.7%]	0.0283	86.81	0.39
Aeromonas_hydrophila_WP8-S18-ESBL-02	Aeromonas_hydrophila_OnP3.1	75.9	[72.9 - 78.7%]	0.0283	86.79	0.39
Aeromonas_hydrophila_WP8-S18-ESBL-02	Aeromonas_hydrophila_NEB724	31.2	[28.8 - 33.7%]	0.136	0.17	0.59
Aeromonas_hydrophila_WP8-S18-ESBL-02	Aeromonas_hydrophila_4960	74.6	[71.6 - 77.4%]	0.03	85.22	0.38
Aeromonas_hydrophila_WP8-S18-ESBL-02	Aeromonas_hydrophila_3019	72	[69 - 74.8%]	0.0334	81.62	0.12
Aeromonas_hydrophila_WP8-S18-ESBL-02	Aeromonas_hydrophila_RM8376	74.8	[71.8 - 77.6%]	0.0297	85.49	0.54
Aeromonas_hydrophila_WP8-S18-ESBL-02	Aeromonas_hydrophila_FDAARGOS_916	74.8	[71.8 - 77.6%]	0.0297	85.49	0.54
Aeromonas_hydrophila_WP8-S18-ESBL-02	Aeromonas_allosaccharophila_FDAARGOS_933	30.9	[28.5 - 33.4%]	0.1376	0.15	2.24
Aeromonas_hydrophila_WP8-S18-ESBL-02	Aeromonas_media_TR3_1	31.7	[29.3 - 34.2%]	0.1332	0.21	0.14
Aeromonas_hydrophila_WP8-S18-ESBL-02	Aeromonas_sp._FDAARGOS_1402	32.5	[30.1 - 35%]	0.1293	0.28	0.27
Aeromonas_hydrophila_WP8-S18-ESBL-02	Aeromonas_sp._FDAARGOS_1419	30.9	[28.5 - 33.4%]	0.1371	0.15	2.22
Aeromonas_hydrophila_WP8-S18-ESBL-02	Aeromonas_sp._FDAARGOS_1414	30.9	[28.5 - 33.4%]	0.1373	0.15	2.51
Aeromonas_hydrophila_WP8-S18-ESBL-02	Aeromonas_sp._FDAARGOS_1411	31	[28.6 - 33.5%]	0.1371	0.16	2.28
Aeromonas_hydrophila_WP8-S18-ESBL-02	Aeromonas_sp._FDAARGOS_1417	30.8	[28.4 - 33.3%]	0.1377	0.15	2.38
Aeromonas_hydrophila_WP8-S18-ESBL-02	Aeromonas_sp._FDAARGOS_1404	31	[28.6 - 33.6%]	0.1366	0.16	2.62
Aeromonas_hydrophila_WP8-S18-ESBL-02	Aeromonas_sp._FDAARGOS_1403	50.7	[48.1 - 53.4%]	0.0699	21.2	0.8
Aeromonas_hydrophila_WP8-S18-ESBL-02	Aeromonas_sp._FDAARGOS_1416	30.9	[28.5 - 33.4%]	0.1373	0.15	2.3
Aeromonas_hydrophila_WP8-S18-ESBL-02	Aeromonas_sp._FDAARGOS_1405	30.8	[28.4 - 33.3%]	0.1378	0.15	2.52
Aeromonas_hydrophila_WP8-S18-ESBL-02	Aeromonas_sp._FDAARGOS_1415	32.4	[30 - 35%]	0.1296	0.27	1.19
Aeromonas_hydrophila_WP8-S18-ESBL-02	Aeromonas_sp._FDAARGOS_1406	32.6	[30.1 - 35.1%]	0.1291	0.29	0.05
Aeromonas_hydrophila_WP8-S18-ESBL-02	Aeromonas_sp._FDAARGOS_1418	32.4	[30 - 34.9%]	0.1297	0.27	0.61
Aeromonas_hydrophila_WP8-S18-ESBL-02	Aeromonas_sp._FDAARGOS_1408	50.7	[48 - 53.3%]	0.0701	20.96	0.47
Aeromonas_hydrophila_WP8-S18-ESBL-02	Aeromonas_sp._FDAARGOS_1409	32.8	[30.4 - 35.3%]	0.128	0.31	1.8
Aeromonas_hydrophila_WP8-S18-ESBL-02	Aeromonas_sp._FDAARGOS_1407	30.3	[27.9 - 32.8%]	0.1406	0.12	1.38
Aeromonas_hydrophila_WP8-S18-ESBL-02	Aeromonas_sp._FDAARGOS_1410	31.2	[28.8 - 33.7%]	0.1356	0.17	2.06
Aeromonas_hydrophila_WP8-S18-ESBL-02	Aeromonas_sanarellii_NS1	33	[30.6 - 35.5%]	0.1269	0.34	0.44
Aeromonas_hydrophila_WP8-S18-ESBL-02	Aeromonas_enteropelogenes_FDAARGOS_1509	30.3	[27.9 - 32.8%]	0.1406	0.12	1.44
Aeromonas_hydrophila_WP8-S18-ESBL-02	Aeromonas_dhakensis_71431	51.4	[48.8 - 54.1%]	0.0684	23.22	0.66
Aeromonas_hydrophila_WP8-S18-ESBL-02	Aeromonas_hydrophila_71339	74.1	[71.1 - 76.9%]	0.0306	84.66	0.33
Aeromonas_hydrophila_WP8-S18-ESBL-02	Aeromonas_hydrophila_71317	73.9	[70.9 - 76.7%]	0.0309	84.37	0.62
Aeromonas_hydrophila_WP8-S18-ESBL-02	Aeromonas_hydrophila_Ah27	72.4	[69.4 - 75.2%]	0.0328	82.29	0.31
Aeromonas_hydrophila_WP8-S18-ESBL-02	Aeromonas_hydrophila_LP0103	77.5	[74.6 - 80.3%]	0.0263	88.47	0.16
Aeromonas_hydrophila_WP8-S18-ESBL-02	Aeromonas_hydrophila_AC185	74.5	[71.5 - 77.3%]	0.0301	85.15	0.26
Aeromonas_hydrophila_WP8-S18-ESBL-02	Aeromonas_hydrophila_AC133	72.4	[69.4 - 75.2%]	0.0328	82.3	0.17
Aeromonas_hydrophila_WP8-S18-ESBL-02	Aeromonas_hydrophila_A008N2	74.6	[71.6 - 77.4%]	0.03	85.29	0.5
Aeromonas_hydrophila_WP8-S18-ESBL-02	Aeromonas_hydrophila_Ah2111	74.5	[71.5 - 77.3%]	0.0301	85.18	0
Aeromonas_hydrophila_WP8-S18-ESBL-02	Aeromonas_australiensis_Isolate4	31.8	[29.4 - 34.3%]	0.1326	0.22	0.02
Aeromonas_caviae_WP8-S18-ESBL-04	Aeromonas_schubertii_WL1483	23.7	[21.4 - 26.1%]	0.1845	0	0.16
Aeromonas_caviae_WP8-S18-ESBL-04	CP044060.1	28.6	[26.2 - 31.1%]	0.15	0.06	2.79
Aeromonas_caviae_WP8-S18-ESBL-04	Aeromonas_salmonicida_SRW-OG1	28.3	[25.9 - 30.8%]	0.1518	0.05	2.62
Aeromonas_caviae_WP8-S18-ESBL-04	Aeromonas_jandaei_FDAARGOS_986	28.4	[26 - 30.9%]	0.1515	0.05	2.62
Aeromonas_caviae_WP8-S18-ESBL-04	Aeromonas_rivuli_20-VB00005	25.1	[22.8 - 27.6%]	0.1732	0.01	1.72
Aeromonas_caviae_WP8-S18-ESBL-04	Aeromonas_sp._WP2-W18-CRE-05	82.5	[79.6 - 85%]	0.0205	92.3	0.5
Aeromonas_caviae_WP8-S18-ESBL-04	Aeromonas_caviae_WP8-S18-ESBL-04	100	[100 - NaN%]	0	98.3	0
Aeromonas_caviae_WP8-S18-ESBL-04	Aeromonas_sp._CU5	27.1	[24.8 - 29.6%]	0.1592	0.03	3.77
Aeromonas_caviae_WP8-S18-ESBL-04	Aeromonas_sp._CA23	29.9	[27.5 - 32.4%]	0.1429	0.1	1.48
Aeromonas_caviae_WP8-S18-ESBL-04	Aeromonas_sp._ASNIH5	79.7	[76.8 - 82.4%]	0.0237	90.36	0.11
Aeromonas_caviae_WP8-S18-ESBL-04	Aeromonas_sp._ASNIH4	32.8	[30.3 - 35.3%]	0.1281	0.31	0.66
Aeromonas_caviae_WP8-S18-ESBL-04	Aeromonas_sp._ASNIH3	82.6	[79.8 - 85.1%]	0.0203	92.39	0.11
Aeromonas_caviae_WP8-S18-ESBL-04	Aeromonas_sp._ASNIH7	81.2	[78.3 - 83.8%]	0.0219	91.49	0.81
Aeromonas_caviae_WP8-S18-ESBL-04	Aeromonas_sp._ASNIH2	81.6	[78.7 - 84.2%]	0.0215	91.74	0.42
Aeromonas_caviae_WP8-S18-ESBL-04	Aeromonas_rivipollensis_KN-Mc-11N1	34.2	[31.8 - 36.8%]	0.1214	0.51	0.22
Aeromonas_caviae_WP8-S18-ESBL-04	Aeromonas_sp._2692-1	32.4	[30 - 34.9%]	0.1297	0.27	0.41
Aeromonas_caviae_WP8-S18-ESBL-04	Aeromonas_sp._1805	32.4	[30 - 34.9%]	0.1299	0.27	0.37
Aeromonas_caviae_WP8-S18-ESBL-04	Aeromonas_simiae_A6	23.7	[21.4 - 26.1%]	0.1847	0	1.09
Aeromonas_caviae_WP8-S18-ESBL-04	Aeromonas_allosaccharophila_FDAARGOS_933	28.4	[26 - 30.9%]	0.1514	0.05	2.82
Aeromonas_caviae_WP8-S18-ESBL-04	Aeromonas_media_TR3_1	35.2	[32.7 - 37.7%]	0.1175	0.69	0.44
Aeromonas_caviae_WP8-S18-ESBL-04	Aeromonas_sp._FDAARGOS_1402	82.3	[79.5 - 84.9%]	0.0206	92.22	0.3
Aeromonas_caviae_WP8-S18-ESBL-04	Aeromonas_sp._FDAARGOS_1419	28.7	[26.4 - 31.2%]	0.1493	0.06	2.79
Aeromonas_caviae_WP8-S18-ESBL-04	Aeromonas_sp._FDAARGOS_1414	28.5	[26.1 - 31%]	0.1507	0.05	3.08
Aeromonas_caviae_WP8-S18-ESBL-04	Aeromonas_sp._FDAARGOS_1411	28.6	[26.3 - 31.1%]	0.1499	0.06	2.86
Aeromonas_caviae_WP8-S18-ESBL-04	Aeromonas_sp._FDAARGOS_1417	28.6	[26.2 - 31.1%]	0.1501	0.06	2.96
Aeromonas_caviae_WP8-S18-ESBL-04	Aeromonas_sp._FDAARGOS_1404	28.6	[26.2 - 31.1%]	0.1501	0.06	3.2
Aeromonas_caviae_WP8-S18-ESBL-04	Aeromonas_sp._FDAARGOS_1403	32.8	[30.3 - 35.3%]	0.1282	0.31	0.22
Aeromonas_caviae_WP8-S18-ESBL-04	Aeromonas_sp._FDAARGOS_1416	28.7	[26.3 - 31.2%]	0.1494	0.06	2.88
Aeromonas_caviae_WP8-S18-ESBL-04	Aeromonas_sp._FDAARGOS_1405	28.4	[26 - 30.9%]	0.1516	0.05	3.1
Aeromonas_caviae_WP8-S18-ESBL-04	Aeromonas_sp._FDAARGOS_1415	38.6	[36.2 - 41.1%]	0.1042	1.9	0.62
Aeromonas_caviae_WP8-S18-ESBL-04	Aeromonas_sp._FDAARGOS_1406	82.1	[79.3 - 84.7%]	0.0209	92.1	0.53
Aeromonas_caviae_WP8-S18-ESBL-04	Aeromonas_sp._FDAARGOS_1418	82.3	[79.4 - 84.8%]	0.0207	92.19	0.04
Aeromonas_caviae_WP8-S18-ESBL-04	Aeromonas_sp._FDAARGOS_1408	32.6	[30.2 - 35.1%]	0.1288	0.29	0.1
Aeromonas_caviae_WP8-S18-ESBL-04	Aeromonas_sp._FDAARGOS_1409	41.1	[38.6 - 43.6%]	0.0959	3.53	1.22
Aeromonas_caviae_WP8-S18-ESBL-04	Aeromonas_sp._FDAARGOS_1407	29.1	[26.7 - 31.6%]	0.1472	0.07	1.96
Aeromonas_caviae_WP8-S18-ESBL-04	Aeromonas_sp._FDAARGOS_1410	28.3	[26 - 30.8%]	0.1517	0.05	2.64
Aeromonas_caviae_WP8-S18-ESBL-04	Aeromonas_sanarellii_NS1	43.3	[40.8 - 45.8%]	0.0892	5.79	0.13
Aeromonas_caviae_WP8-S18-ESBL-04	Aeromonas_enteropelogenes_FDAARGOS_1509	29	[26.6 - 31.5%]	0.148	0.07	2.02
Aeromonas_caviae_WP8-S18-ESBL-04	Aeromonas_dhakensis_71431	32.7	[30.2 - 35.2%]	0.1286	0.3	0.08
Aeromonas_caviae_WP8-S18-ESBL-04	Aeromonas_australiensis_Isolate4	34.6	[32.2 - 37.1%]	0.1198	0.58	0.6
Aeromonas_hydrophila_KAM330	Aeromonas_schubertii_WL1483	23.7	[21.4 - 26.1%]	0.1845	0	0.56
Aeromonas_hydrophila_KAM330	Aeromonas_hydrophila_3206	73.5	[70.4 - 76.3%]	0.0315	83.78	0.65
Aeromonas_hydrophila_KAM330	Aeromonas_hydrophila_2359	72.2	[69.2 - 75%]	0.0331	81.96	0.08
Aeromonas_hydrophila_KAM330	CP044060.1	30.7	[28.3 - 33.2%]	0.1382	0.14	2.06
Aeromonas_hydrophila_KAM330	Aeromonas_salmonicida_SRW-OG1	32.1	[29.7 - 34.6%]	0.1315	0.24	1.89
Aeromonas_hydrophila_KAM330	Aeromonas_hydrophila_B11	50.9	[48.2 - 53.5%]	0.0696	21.59	0.83
Aeromonas_hydrophila_KAM330	Aeromonas_hydrophila_3924	74.1	[71 - 76.9%]	0.0307	84.58	0.45
Aeromonas_hydrophila_KAM330	Aeromonas_jandaei_FDAARGOS_986	31.1	[28.7 - 33.6%]	0.1365	0.16	1.89
Aeromonas_hydrophila_KAM330	Aeromonas_rivuli_20-VB00005	25.5	[23.2 - 28%]	0.1701	0.01	1
Aeromonas_hydrophila_KAM330	Aeromonas_hydrophila_ATCC_7966	73.2	[70.2 - 76%]	0.0318	83.43	0.62
Aeromonas_hydrophila_KAM330	Aeromonas_hydrophila_ML09-119	73	[70 - 75.8%]	0.032	83.15	0.11
Aeromonas_hydrophila_KAM330	Aeromonas_hydrophila_GSH8-2	73.8	[70.8 - 76.6%]	0.031	84.21	0.15
Aeromonas_hydrophila_KAM330	Aeromonas_sp._WP2-W18-CRE-05	33.2	[30.8 - 35.7%]	0.1261	0.36	0.23
Aeromonas_hydrophila_KAM330	Aeromonas_hydrophila_WP7-S18-ESBL-06	73.4	[70.4 - 76.2%]	0.0315	83.73	0.29
Aeromonas_hydrophila_KAM330	Aeromonas_hydrophila_WP8-S18-ESBL-02	73.8	[70.8 - 76.6%]	0.031	84.21	0.15
Aeromonas_hydrophila_KAM330	Aeromonas_caviae_WP8-S18-ESBL-04	32.5	[30.1 - 35%]	0.1294	0.28	0.73
Aeromonas_hydrophila_KAM330	Aeromonas_hydrophila_KAM330	100	[100 - NaN%]	0	98.3	0
Aeromonas_hydrophila_KAM330	Aeromonas_hydrophila_NZ_AP024234	73.1	[70 - 75.9%]	0.032	83.24	0.08
Aeromonas_hydrophila_KAM330	Aeromonas_hydrophila_NUITM-VA1	73.2	[70.1 - 76%]	0.0318	83.38	0.15
Aeromonas_hydrophila_KAM330	Aeromonas_hydrophila_4AK4	31.4	[29 - 33.9%]	0.1348	0.18	1.09
Aeromonas_hydrophila_KAM330	Aeromonas_hydrophila_NJ-35	72.6	[69.6 - 75.4%]	0.0326	82.58	0.41
Aeromonas_hydrophila_KAM330	Aeromonas_hydrophila_YL17	50.5	[47.8 - 53.1%]	0.0705	20.44	0.7
Aeromonas_hydrophila_KAM330	Aeromonas_hydrophila_AL09-71	73	[70 - 75.8%]	0.0321	83.12	0.11
Aeromonas_hydrophila_KAM330	Aeromonas_hydrophila_PC-104A	73	[70 - 75.8%]	0.0321	83.12	0.11
Aeromonas_hydrophila_KAM330	Aeromonas_hydrophila_AL06-06	73.1	[70 - 75.9%]	0.032	83.23	0.46
Aeromonas_hydrophila_KAM330	Aeromonas_hydrophila_AH10	73.4	[70.3 - 76.2%]	0.0316	83.64	0.22
Aeromonas_hydrophila_KAM330	Aeromonas_hydrophila_JBN2301	72.9	[69.8 - 75.7%]	0.0322	82.95	0.16
Aeromonas_hydrophila_KAM330	Aeromonas_hydrophila_D4	72.9	[69.9 - 75.7%]	0.0322	83.01	0.13
Aeromonas_hydrophila_KAM330	Aeromonas_hydrophila_AHNIH1	73.7	[70.6 - 76.5%]	0.0312	84.06	0.25
Aeromonas_hydrophila_KAM330	Aeromonas_hydrophila_GYK1	72.9	[69.9 - 75.7%]	0.0322	83.02	0.11
Aeromonas_hydrophila_KAM330	Aeromonas_hydrophila_ZYAH72	72.8	[69.8 - 75.6%]	0.0323	82.9	0.24
Aeromonas_hydrophila_KAM330	Aeromonas_hydrophila_ZYAH75	72.8	[69.8 - 75.6%]	0.0324	82.82	0.41
Aeromonas_hydrophila_KAM330	Aeromonas_hydrophila_MX16A	72.7	[69.7 - 75.6%]	0.0324	82.78	0.65
Aeromonas_hydrophila_KAM330	Aeromonas_sp._CU5	29.4	[27 - 31.9%]	0.1456	0.08	3.04
Aeromonas_hydrophila_KAM330	Aeromonas_sp._CA23	35.9	[33.4 - 38.4%]	0.1146	0.86	0.76
Aeromonas_hydrophila_KAM330	Aeromonas_sp._ASNIH5	32.9	[30.5 - 35.5%]	0.1272	0.33	0.84
Aeromonas_hydrophila_KAM330	Aeromonas_sp._ASNIH4	72.6	[69.6 - 75.4%]	0.0326	82.56	0.07
Aeromonas_hydrophila_KAM330	Aeromonas_sp._ASNIH3	33.3	[30.8 - 35.8%]	0.1258	0.37	0.62
Aeromonas_hydrophila_KAM330	Aeromonas_sp._ASNIH7	33.3	[30.8 - 35.8%]	0.1258	0.37	0.09
Aeromonas_hydrophila_KAM330	Aeromonas_sp._ASNIH2	33.3	[30.9 - 35.8%]	0.1257	0.37	0.3
Aeromonas_hydrophila_KAM330	Aeromonas_hydrophila_KN-Mc-1R2	73	[70 - 75.9%]	0.032	83.21	0.09
Aeromonas_hydrophila_KAM330	Aeromonas_rivipollensis_KN-Mc-11N1	31.4	[29 - 33.9%]	0.1349	0.18	0.95
Aeromonas_hydrophila_KAM330	Aeromonas_hydrophila_WCHAH045096	73.3	[70.3 - 76.1%]	0.0317	83.54	0.15
Aeromonas_hydrophila_KAM330	Aeromonas_hydrophila_WCX23_NZ_CP038463	73	[70 - 75.8%]	0.0321	83.1	0.19
Aeromonas_hydrophila_KAM330	Aeromonas_hydrophila_23-C-23	73	[70 - 75.8%]	0.0321	83.14	0.09
Aeromonas_hydrophila_KAM330	Aeromonas_sp._2692-1	72.9	[69.8 - 75.7%]	0.0322	82.94	0.32
Aeromonas_hydrophila_KAM330	Aeromonas_sp._1805	73.4	[70.3 - 76.2%]	0.0316	83.64	0.35
Aeromonas_hydrophila_KAM330	Aeromonas_simiae_A6	23.5	[21.3 - 26%]	0.1856	0	0.36
Aeromonas_hydrophila_KAM330	Aeromonas_hydrophila_Aer_Brac66	73.9	[70.9 - 76.8%]	0.0308	84.44	0.54
Aeromonas_hydrophila_KAM330	Aeromonas_hydrophila_Aer_Pi25.1HTAS	73.5	[70.5 - 76.3%]	0.0314	83.82	0.31
Aeromonas_hydrophila_KAM330	Aeromonas_hydrophila_Aer_Brac14A	73.9	[70.9 - 76.7%]	0.0309	84.33	0.54
Aeromonas_hydrophila_KAM330	Aeromonas_hydrophila_HX-3	74.3	[71.3 - 77.1%]	0.0303	84.9	0.08
Aeromonas_hydrophila_KAM330	Aeromonas_hydrophila_LHW39	72.9	[69.9 - 75.7%]	0.0322	82.97	0.13
Aeromonas_hydrophila_KAM330	Aeromonas_hydrophila_Brac6	73.9	[70.9 - 76.7%]	0.0308	84.42	0.54
Aeromonas_hydrophila_KAM330	Aeromonas_hydrophila_OnP3.1	74	[70.9 - 76.8%]	0.0308	84.45	0.53
Aeromonas_hydrophila_KAM330	Aeromonas_hydrophila_NEB724	31.3	[28.8 - 33.8%]	0.1355	0.17	0.74
Aeromonas_hydrophila_KAM330	Aeromonas_hydrophila_4960	74	[71 - 76.8%]	0.0308	84.47	0.53
Aeromonas_hydrophila_KAM330	Aeromonas_hydrophila_3019	72.8	[69.8 - 75.6%]	0.0323	82.89	0.02
Aeromonas_hydrophila_KAM330	Aeromonas_hydrophila_RM8376	74	[71 - 76.8%]	0.0308	84.48	0.69
Aeromonas_hydrophila_KAM330	Aeromonas_hydrophila_FDAARGOS_916	74	[71 - 76.8%]	0.0308	84.48	0.69
Aeromonas_hydrophila_KAM330	Aeromonas_allosaccharophila_FDAARGOS_933	31.1	[28.7 - 33.7%]	0.1361	0.17	2.09
Aeromonas_hydrophila_KAM330	Aeromonas_media_TR3_1	32	[29.6 - 34.5%]	0.1319	0.23	0.29
Aeromonas_hydrophila_KAM330	Aeromonas_sp._FDAARGOS_1402	32.5	[30.1 - 35.1%]	0.1291	0.28	0.42
Aeromonas_hydrophila_KAM330	Aeromonas_sp._FDAARGOS_1419	30.8	[28.4 - 33.3%]	0.1376	0.15	2.07
Aeromonas_hydrophila_KAM330	Aeromonas_sp._FDAARGOS_1414	30.7	[28.4 - 33.3%]	0.1381	0.14	2.36
Aeromonas_hydrophila_KAM330	Aeromonas_sp._FDAARGOS_1411	30.8	[28.4 - 33.3%]	0.1381	0.14	2.13
Aeromonas_hydrophila_KAM330	Aeromonas_sp._FDAARGOS_1417	31	[28.6 - 33.5%]	0.1367	0.16	2.23
Aeromonas_hydrophila_KAM330	Aeromonas_sp._FDAARGOS_1404	30.9	[28.5 - 33.4%]	0.1375	0.15	2.47
Aeromonas_hydrophila_KAM330	Aeromonas_sp._FDAARGOS_1403	50.8	[48.2 - 53.5%]	0.0698	21.43	0.95
Aeromonas_hydrophila_KAM330	Aeromonas_sp._FDAARGOS_1416	30.9	[28.5 - 33.4%]	0.1373	0.15	2.15
Aeromonas_hydrophila_KAM330	Aeromonas_sp._FDAARGOS_1405	30.6	[28.2 - 33.1%]	0.1391	0.13	2.37
Aeromonas_hydrophila_KAM330	Aeromonas_sp._FDAARGOS_1415	32.6	[30.2 - 35.1%]	0.1288	0.29	1.34
Aeromonas_hydrophila_KAM330	Aeromonas_sp._FDAARGOS_1406	32.9	[30.5 - 35.4%]	0.1273	0.33	0.19
Aeromonas_hydrophila_KAM330	Aeromonas_sp._FDAARGOS_1418	32.5	[30.1 - 35%]	0.1293	0.28	0.76
Aeromonas_hydrophila_KAM330	Aeromonas_sp._FDAARGOS_1408	51	[48.3 - 53.6%]	0.0694	21.93	0.62
Aeromonas_hydrophila_KAM330	Aeromonas_sp._FDAARGOS_1409	33	[30.6 - 35.5%]	0.127	0.34	1.95
Aeromonas_hydrophila_KAM330	Aeromonas_sp._FDAARGOS_1407	30.5	[28.1 - 33%]	0.1397	0.13	1.23
Aeromonas_hydrophila_KAM330	Aeromonas_sp._FDAARGOS_1410	31.2	[28.8 - 33.7%]	0.1359	0.17	1.91
Aeromonas_hydrophila_KAM330	Aeromonas_sanarellii_NS1	34.2	[31.8 - 36.7%]	0.1216	0.51	0.59
Aeromonas_hydrophila_KAM330	Aeromonas_enteropelogenes_FDAARGOS_1509	30.4	[28 - 32.9%]	0.1398	0.13	1.29
Aeromonas_hydrophila_KAM330	Aeromonas_dhakensis_71431	51.2	[48.5 - 53.8%]	0.069	22.48	0.8
Aeromonas_hydrophila_KAM330	Aeromonas_hydrophila_71339	73.1	[70.1 - 75.9%]	0.0319	83.28	0.48
Aeromonas_hydrophila_KAM330	Aeromonas_hydrophila_71317	73.5	[70.5 - 76.3%]	0.0314	83.88	0.77
Aeromonas_hydrophila_KAM330	Aeromonas_hydrophila_Ah27	72.7	[69.7 - 75.5%]	0.0324	82.72	0.16
Aeromonas_hydrophila_KAM330	Aeromonas_hydrophila_LP0103	73.3	[70.2 - 76.1%]	0.0317	83.5	0.01
Aeromonas_hydrophila_KAM330	Aeromonas_hydrophila_AC185	72.9	[69.8 - 75.7%]	0.0322	82.95	0.41
Aeromonas_hydrophila_KAM330	Aeromonas_hydrophila_AC133	72.9	[69.9 - 75.7%]	0.0322	83.03	0.02
Aeromonas_hydrophila_KAM330	Aeromonas_hydrophila_A008N2	72.8	[69.7 - 75.6%]	0.0324	82.79	0.65
Aeromonas_hydrophila_KAM330	Aeromonas_hydrophila_Ah2111	73	[70 - 75.8%]	0.0321	83.11	0.15
Aeromonas_hydrophila_KAM330	Aeromonas_australiensis_Isolate4	31.9	[29.5 - 34.5%]	0.1321	0.23	0.13
Aeromonas_hydrophila_NZ_AP024234	Aeromonas_schubertii_WL1483	23.1	[20.9 - 25.6%]	0.189	0	0.48
Aeromonas_hydrophila_NZ_AP024234	Aeromonas_hydrophila_3206	72.9	[69.9 - 75.7%]	0.0322	82.99	0.58
Aeromonas_hydrophila_NZ_AP024234	Aeromonas_hydrophila_2359	73.2	[70.2 - 76%]	0.0318	83.45	0
Aeromonas_hydrophila_NZ_AP024234	CP044060.1	30.7	[28.3 - 33.2%]	0.1383	0.14	2.14
Aeromonas_hydrophila_NZ_AP024234	Aeromonas_salmonicida_SRW-OG1	32	[29.6 - 34.5%]	0.1319	0.23	1.97
Aeromonas_hydrophila_NZ_AP024234	Aeromonas_hydrophila_B11	50.7	[48 - 53.3%]	0.0701	21.02	0.75
Aeromonas_hydrophila_NZ_AP024234	Aeromonas_hydrophila_3924	73.7	[70.7 - 76.5%]	0.0311	84.13	0.37
Aeromonas_hydrophila_NZ_AP024234	Aeromonas_jandaei_FDAARGOS_986	31.2	[28.8 - 33.7%]	0.1359	0.17	1.97
Aeromonas_hydrophila_NZ_AP024234	Aeromonas_rivuli_20-VB00005	25.4	[23.1 - 27.9%]	0.1708	0.01	1.08
Aeromonas_hydrophila_NZ_AP024234	Aeromonas_hydrophila_ATCC_7966	75.1	[72.1 - 77.9%]	0.0293	85.92	0.55
Aeromonas_hydrophila_NZ_AP024234	Aeromonas_hydrophila_ML09-119	72.9	[69.8 - 75.7%]	0.0322	82.95	0.19
Aeromonas_hydrophila_NZ_AP024234	Aeromonas_hydrophila_GSH8-2	75.6	[72.5 - 78.3%]	0.0288	86.39	0.07
Aeromonas_hydrophila_NZ_AP024234	Aeromonas_sp._WP2-W18-CRE-05	32.4	[30 - 34.9%]	0.1299	0.27	0.15
Aeromonas_hydrophila_NZ_AP024234	Aeromonas_hydrophila_WP7-S18-ESBL-06	74.4	[71.4 - 77.2%]	0.0303	84.98	0.21
Aeromonas_hydrophila_NZ_AP024234	Aeromonas_hydrophila_WP8-S18-ESBL-02	75.6	[72.5 - 78.3%]	0.0288	86.39	0.07
Aeromonas_hydrophila_NZ_AP024234	Aeromonas_caviae_WP8-S18-ESBL-04	32.4	[30 - 34.9%]	0.1299	0.27	0.65
Aeromonas_hydrophila_NZ_AP024234	Aeromonas_hydrophila_KAM330	73.1	[70 - 75.9%]	0.032	83.24	0.08
Aeromonas_hydrophila_NZ_AP024234	Aeromonas_hydrophila_NZ_AP024234	100	[100 - NaN%]	0	98.3	0
Aeromonas_hydrophila_NZ_AP024234	Aeromonas_hydrophila_NUITM-VA1	75.1	[72.1 - 77.9%]	0.0293	85.9	0.07
Aeromonas_hydrophila_NZ_AP024234	Aeromonas_hydrophila_4AK4	31.3	[28.9 - 33.8%]	0.1352	0.18	1.01
Aeromonas_hydrophila_NZ_AP024234	Aeromonas_hydrophila_NJ-35	72.3	[69.3 - 75.2%]	0.0329	82.18	0.49
Aeromonas_hydrophila_NZ_AP024234	Aeromonas_hydrophila_YL17	50.5	[47.8 - 53.1%]	0.0706	20.4	0.62
Aeromonas_hydrophila_NZ_AP024234	Aeromonas_hydrophila_AL09-71	72.8	[69.8 - 75.6%]	0.0323	82.89	0.19
Aeromonas_hydrophila_NZ_AP024234	Aeromonas_hydrophila_PC-104A	72.8	[69.8 - 75.6%]	0.0323	82.89	0.19
Aeromonas_hydrophila_NZ_AP024234	Aeromonas_hydrophila_AL06-06	74.4	[71.4 - 77.2%]	0.0303	84.99	0.38
Aeromonas_hydrophila_NZ_AP024234	Aeromonas_hydrophila_AH10	74.7	[71.7 - 77.5%]	0.0298	85.44	0.14
Aeromonas_hydrophila_NZ_AP024234	Aeromonas_hydrophila_JBN2301	72.5	[69.4 - 75.3%]	0.0328	82.37	0.23
Aeromonas_hydrophila_NZ_AP024234	Aeromonas_hydrophila_D4	72.5	[69.5 - 75.3%]	0.0327	82.46	0.21
Aeromonas_hydrophila_NZ_AP024234	Aeromonas_hydrophila_AHNIH1	74.6	[71.5 - 77.3%]	0.03	85.2	0.17
Aeromonas_hydrophila_NZ_AP024234	Aeromonas_hydrophila_GYK1	72.8	[69.8 - 75.7%]	0.0323	82.91	0.19
Aeromonas_hydrophila_NZ_AP024234	Aeromonas_hydrophila_ZYAH72	72.4	[69.4 - 75.3%]	0.0328	82.35	0.32
Aeromonas_hydrophila_NZ_AP024234	Aeromonas_hydrophila_ZYAH75	73.6	[70.6 - 76.4%]	0.0312	84.01	0.33
Aeromonas_hydrophila_NZ_AP024234	Aeromonas_hydrophila_MX16A	74.4	[71.4 - 77.2%]	0.0302	85.06	0.57
Aeromonas_hydrophila_NZ_AP024234	Aeromonas_sp._CU5	29.2	[26.8 - 31.7%]	0.1469	0.07	3.12
Aeromonas_hydrophila_NZ_AP024234	Aeromonas_sp._CA23	36	[33.5 - 38.5%]	0.1142	0.89	0.83
Aeromonas_hydrophila_NZ_AP024234	Aeromonas_sp._ASNIH5	32.4	[30 - 35%]	0.1296	0.27	0.76
Aeromonas_hydrophila_NZ_AP024234	Aeromonas_sp._ASNIH4	72.7	[69.7 - 75.5%]	0.0325	82.71	0.01
Aeromonas_hydrophila_NZ_AP024234	Aeromonas_sp._ASNIH3	32.4	[29.9 - 34.9%]	0.13	0.27	0.54
Aeromonas_hydrophila_NZ_AP024234	Aeromonas_sp._ASNIH7	32.3	[29.9 - 34.9%]	0.1301	0.26	0.17
Aeromonas_hydrophila_NZ_AP024234	Aeromonas_sp._ASNIH2	32.3	[29.9 - 34.8%]	0.1303	0.26	0.23
Aeromonas_hydrophila_NZ_AP024234	Aeromonas_hydrophila_KN-Mc-1R2	72.8	[69.8 - 75.6%]	0.0323	82.84	0.01
Aeromonas_hydrophila_NZ_AP024234	Aeromonas_rivipollensis_KN-Mc-11N1	31.2	[28.8 - 33.7%]	0.1357	0.17	0.87
Aeromonas_hydrophila_NZ_AP024234	Aeromonas_hydrophila_WCHAH045096	74.4	[71.4 - 77.2%]	0.0302	85.06	0.07
Aeromonas_hydrophila_NZ_AP024234	Aeromonas_hydrophila_WCX23_NZ_CP038463	72.7	[69.7 - 75.5%]	0.0324	82.74	0.27
Aeromonas_hydrophila_NZ_AP024234	Aeromonas_hydrophila_23-C-23	72.7	[69.7 - 75.6%]	0.0324	82.76	0.17
Aeromonas_hydrophila_NZ_AP024234	Aeromonas_sp._2692-1	74.3	[71.3 - 77.1%]	0.0303	84.92	0.24
Aeromonas_hydrophila_NZ_AP024234	Aeromonas_sp._1805	75.2	[72.2 - 78%]	0.0292	86.01	0.27
Aeromonas_hydrophila_NZ_AP024234	Aeromonas_simiae_A6	23.3	[21 - 25.7%]	0.1881	0	0.44
Aeromonas_hydrophila_NZ_AP024234	Aeromonas_hydrophila_Aer_Brac66	75	[72 - 77.8%]	0.0295	85.76	0.46
Aeromonas_hydrophila_NZ_AP024234	Aeromonas_hydrophila_Aer_Pi25.1HTAS	73.3	[70.3 - 76.1%]	0.0317	83.55	0.23
Aeromonas_hydrophila_NZ_AP024234	Aeromonas_hydrophila_Aer_Brac14A	74.9	[71.9 - 77.7%]	0.0296	85.64	0.46
Aeromonas_hydrophila_NZ_AP024234	Aeromonas_hydrophila_HX-3	73.2	[70.2 - 76%]	0.0318	83.39	0
Aeromonas_hydrophila_NZ_AP024234	Aeromonas_hydrophila_LHW39	72.5	[69.5 - 75.3%]	0.0327	82.43	0.21
Aeromonas_hydrophila_NZ_AP024234	Aeromonas_hydrophila_Brac6	75	[72 - 77.8%]	0.0295	85.72	0.46
Aeromonas_hydrophila_NZ_AP024234	Aeromonas_hydrophila_OnP3.1	75	[72 - 77.8%]	0.0295	85.74	0.46
Aeromonas_hydrophila_NZ_AP024234	Aeromonas_hydrophila_NEB724	31.2	[28.8 - 33.7%]	0.1356	0.17	0.66
Aeromonas_hydrophila_NZ_AP024234	Aeromonas_hydrophila_4960	73.9	[70.9 - 76.7%]	0.0308	84.42	0.45
Aeromonas_hydrophila_NZ_AP024234	Aeromonas_hydrophila_3019	72.4	[69.4 - 75.2%]	0.0328	82.28	0.05
Aeromonas_hydrophila_NZ_AP024234	Aeromonas_hydrophila_RM8376	73.8	[70.8 - 76.6%]	0.031	84.24	0.61
Aeromonas_hydrophila_NZ_AP024234	Aeromonas_hydrophila_FDAARGOS_916	73.8	[70.8 - 76.6%]	0.031	84.25	0.61
Aeromonas_hydrophila_NZ_AP024234	Aeromonas_allosaccharophila_FDAARGOS_933	30.8	[28.4 - 33.3%]	0.1381	0.14	2.17
Aeromonas_hydrophila_NZ_AP024234	Aeromonas_media_TR3_1	31.6	[29.2 - 34.1%]	0.1338	0.2	0.21
Aeromonas_hydrophila_NZ_AP024234	Aeromonas_sp._FDAARGOS_1402	32.4	[30 - 34.9%]	0.1299	0.27	0.34
Aeromonas_hydrophila_NZ_AP024234	Aeromonas_sp._FDAARGOS_1419	30.9	[28.5 - 33.4%]	0.1372	0.15	2.14
Aeromonas_hydrophila_NZ_AP024234	Aeromonas_sp._FDAARGOS_1414	30.8	[28.4 - 33.3%]	0.1377	0.15	2.44
Aeromonas_hydrophila_NZ_AP024234	Aeromonas_sp._FDAARGOS_1411	30.8	[28.4 - 33.3%]	0.1376	0.15	2.21
Aeromonas_hydrophila_NZ_AP024234	Aeromonas_sp._FDAARGOS_1417	30.8	[28.4 - 33.3%]	0.138	0.14	2.31
Aeromonas_hydrophila_NZ_AP024234	Aeromonas_sp._FDAARGOS_1404	30.8	[28.4 - 33.3%]	0.1379	0.15	2.55
Aeromonas_hydrophila_NZ_AP024234	Aeromonas_sp._FDAARGOS_1403	50.4	[47.8 - 53.1%]	0.0706	20.33	0.87
Aeromonas_hydrophila_NZ_AP024234	Aeromonas_sp._FDAARGOS_1416	30.8	[28.4 - 33.3%]	0.138	0.14	2.23
Aeromonas_hydrophila_NZ_AP024234	Aeromonas_sp._FDAARGOS_1405	30.7	[28.3 - 33.2%]	0.1386	0.14	2.45
Aeromonas_hydrophila_NZ_AP024234	Aeromonas_sp._FDAARGOS_1415	32.3	[29.8 - 34.8%]	0.1305	0.26	1.27
Aeromonas_hydrophila_NZ_AP024234	Aeromonas_sp._FDAARGOS_1406	32.4	[30 - 34.9%]	0.1298	0.27	0.12
Aeromonas_hydrophila_NZ_AP024234	Aeromonas_sp._FDAARGOS_1418	32.3	[29.9 - 34.8%]	0.1302	0.26	0.68
Aeromonas_hydrophila_NZ_AP024234	Aeromonas_sp._FDAARGOS_1408	50.8	[48.1 - 53.4%]	0.0698	21.33	0.54
Aeromonas_hydrophila_NZ_AP024234	Aeromonas_sp._FDAARGOS_1409	32.7	[30.3 - 35.2%]	0.1284	0.3	1.87
Aeromonas_hydrophila_NZ_AP024234	Aeromonas_sp._FDAARGOS_1407	30.3	[27.9 - 32.8%]	0.1405	0.12	1.31
Aeromonas_hydrophila_NZ_AP024234	Aeromonas_sp._FDAARGOS_1410	31.1	[28.7 - 33.6%]	0.1362	0.17	1.99
Aeromonas_hydrophila_NZ_AP024234	Aeromonas_sanarellii_NS1	32.8	[30.4 - 35.3%]	0.1278	0.31	0.51
Aeromonas_hydrophila_NZ_AP024234	Aeromonas_enteropelogenes_FDAARGOS_1509	30.2	[27.8 - 32.7%]	0.1411	0.11	1.37
Aeromonas_hydrophila_NZ_AP024234	Aeromonas_dhakensis_71431	51.1	[48.4 - 53.7%]	0.0692	22.12	0.73
Aeromonas_hydrophila_NZ_AP024234	Aeromonas_hydrophila_71339	74	[71 - 76.8%]	0.0308	84.47	0.41
Aeromonas_hydrophila_NZ_AP024234	Aeromonas_hydrophila_71317	73.8	[70.8 - 76.6%]	0.031	84.29	0.69
Aeromonas_hydrophila_NZ_AP024234	Aeromonas_hydrophila_Ah27	72.4	[69.4 - 75.2%]	0.0329	82.24	0.24
Aeromonas_hydrophila_NZ_AP024234	Aeromonas_hydrophila_LP0103	75.5	[72.5 - 78.3%]	0.0289	86.31	0.09
Aeromonas_hydrophila_NZ_AP024234	Aeromonas_hydrophila_AC185	74.3	[71.3 - 77.1%]	0.0304	84.85	0.33
Aeromonas_hydrophila_NZ_AP024234	Aeromonas_hydrophila_AC133	72.6	[69.6 - 75.4%]	0.0326	82.58	0.1
Aeromonas_hydrophila_NZ_AP024234	Aeromonas_hydrophila_A008N2	74.4	[71.4 - 77.2%]	0.0302	85.06	0.57
Aeromonas_hydrophila_NZ_AP024234	Aeromonas_hydrophila_Ah2111	74	[71 - 76.8%]	0.0308	84.48	0.07
Aeromonas_hydrophila_NZ_AP024234	Aeromonas_australiensis_Isolate4	31.6	[29.2 - 34.1%]	0.1336	0.2	0.05
Aeromonas_hydrophila_NUITM-VA1	Aeromonas_schubertii_WL1483	23.6	[21.3 - 26%]	0.1854	0	0.41
Aeromonas_hydrophila_NUITM-VA1	Aeromonas_hydrophila_3206	73.3	[70.3 - 76.1%]	0.0316	83.59	0.51
Aeromonas_hydrophila_NUITM-VA1	Aeromonas_hydrophila_2359	73	[70 - 75.8%]	0.0321	83.11	0.07
Aeromonas_hydrophila_NUITM-VA1	CP044060.1	30.7	[28.3 - 33.2%]	0.1385	0.14	2.21
Aeromonas_hydrophila_NUITM-VA1	Aeromonas_salmonicida_SRW-OG1	32	[29.6 - 34.5%]	0.1316	0.24	2.04
Aeromonas_hydrophila_NUITM-VA1	Aeromonas_hydrophila_B11	51	[48.4 - 53.7%]	0.0693	22.04	0.68
Aeromonas_hydrophila_NUITM-VA1	Aeromonas_hydrophila_3924	74.2	[71.2 - 77%]	0.0305	84.74	0.3
Aeromonas_hydrophila_NUITM-VA1	Aeromonas_jandaei_FDAARGOS_986	31.1	[28.7 - 33.6%]	0.1363	0.16	2.04
Aeromonas_hydrophila_NUITM-VA1	Aeromonas_rivuli_20-VB00005	25.5	[23.2 - 28%]	0.1703	0.01	1.15
Aeromonas_hydrophila_NUITM-VA1	Aeromonas_hydrophila_ATCC_7966	75.1	[72 - 77.8%]	0.0294	85.81	0.47
Aeromonas_hydrophila_NUITM-VA1	Aeromonas_hydrophila_ML09-119	72.9	[69.9 - 75.7%]	0.0322	83	0.26
Aeromonas_hydrophila_NUITM-VA1	Aeromonas_hydrophila_GSH8-2	75.3	[72.3 - 78.1%]	0.0291	86.11	0
Aeromonas_hydrophila_NUITM-VA1	Aeromonas_sp._WP2-W18-CRE-05	32.8	[30.4 - 35.3%]	0.1281	0.31	0.08
Aeromonas_hydrophila_NUITM-VA1	Aeromonas_hydrophila_WP7-S18-ESBL-06	74.2	[71.2 - 77%]	0.0305	84.77	0.14
Aeromonas_hydrophila_NUITM-VA1	Aeromonas_hydrophila_WP8-S18-ESBL-02	75.3	[72.3 - 78.1%]	0.0291	86.11	0
Aeromonas_hydrophila_NUITM-VA1	Aeromonas_caviae_WP8-S18-ESBL-04	32.7	[30.2 - 35.2%]	0.1286	0.3	0.58
Aeromonas_hydrophila_NUITM-VA1	Aeromonas_hydrophila_KAM330	73.2	[70.1 - 76%]	0.0318	83.38	0.15
Aeromonas_hydrophila_NUITM-VA1	Aeromonas_hydrophila_NZ_AP024234	75.1	[72.1 - 77.9%]	0.0293	85.9	0.07
Aeromonas_hydrophila_NUITM-VA1	Aeromonas_hydrophila_NUITM-VA1	100	[100 - NaN%]	0	98.3	0
Aeromonas_hydrophila_NUITM-VA1	Aeromonas_hydrophila_4AK4	31.4	[29 - 33.9%]	0.1347	0.19	0.94
Aeromonas_hydrophila_NUITM-VA1	Aeromonas_hydrophila_NJ-35	73.1	[70.1 - 76%]	0.0319	83.34	0.56
Aeromonas_hydrophila_NUITM-VA1	Aeromonas_hydrophila_YL17	50.6	[48 - 53.3%]	0.0702	20.85	0.55
Aeromonas_hydrophila_NUITM-VA1	Aeromonas_hydrophila_AL09-71	72.9	[69.8 - 75.7%]	0.0322	82.94	0.26
Aeromonas_hydrophila_NUITM-VA1	Aeromonas_hydrophila_PC-104A	72.9	[69.8 - 75.7%]	0.0322	82.95	0.26
Aeromonas_hydrophila_NUITM-VA1	Aeromonas_hydrophila_AL06-06	74	[71 - 76.8%]	0.0308	84.49	0.31
Aeromonas_hydrophila_NUITM-VA1	Aeromonas_hydrophila_AH10	74.9	[71.9 - 77.7%]	0.0295	85.68	0.07
Aeromonas_hydrophila_NUITM-VA1	Aeromonas_hydrophila_JBN2301	72.9	[69.9 - 75.8%]	0.0321	83.07	0.3
Aeromonas_hydrophila_NUITM-VA1	Aeromonas_hydrophila_D4	73.1	[70.1 - 75.9%]	0.0319	83.33	0.28
Aeromonas_hydrophila_NUITM-VA1	Aeromonas_hydrophila_AHNIH1	74.5	[71.5 - 77.3%]	0.0301	85.19	0.1
Aeromonas_hydrophila_NUITM-VA1	Aeromonas_hydrophila_GYK1	73.2	[70.2 - 76.1%]	0.0317	83.49	0.26
Aeromonas_hydrophila_NUITM-VA1	Aeromonas_hydrophila_ZYAH72	72.7	[69.7 - 75.6%]	0.0324	82.76	0.39
Aeromonas_hydrophila_NUITM-VA1	Aeromonas_hydrophila_ZYAH75	74.5	[71.5 - 77.3%]	0.0301	85.15	0.26
Aeromonas_hydrophila_NUITM-VA1	Aeromonas_hydrophila_MX16A	74.4	[71.4 - 77.2%]	0.0303	84.97	0.5
Aeromonas_hydrophila_NUITM-VA1	Aeromonas_sp._CU5	29.3	[27 - 31.8%]	0.1458	0.08	3.19
Aeromonas_hydrophila_NUITM-VA1	Aeromonas_sp._CA23	35.7	[33.3 - 38.2%]	0.1153	0.82	0.9
Aeromonas_hydrophila_NUITM-VA1	Aeromonas_sp._ASNIH5	32.7	[30.3 - 35.3%]	0.1282	0.31	0.69
Aeromonas_hydrophila_NUITM-VA1	Aeromonas_sp._ASNIH4	72.6	[69.5 - 75.4%]	0.0326	82.51	0.08
Aeromonas_hydrophila_NUITM-VA1	Aeromonas_sp._ASNIH3	32.9	[30.5 - 35.4%]	0.1274	0.32	0.47
Aeromonas_hydrophila_NUITM-VA1	Aeromonas_sp._ASNIH7	32.7	[30.3 - 35.2%]	0.1284	0.3	0.24
Aeromonas_hydrophila_NUITM-VA1	Aeromonas_sp._ASNIH2	33	[30.6 - 35.5%]	0.1271	0.33	0.15
Aeromonas_hydrophila_NUITM-VA1	Aeromonas_hydrophila_KN-Mc-1R2	73	[70 - 75.8%]	0.032	83.18	0.06
Aeromonas_hydrophila_NUITM-VA1	Aeromonas_rivipollensis_KN-Mc-11N1	31.4	[29 - 33.9%]	0.1348	0.18	0.8
Aeromonas_hydrophila_NUITM-VA1	Aeromonas_hydrophila_WCHAH045096	74.8	[71.8 - 77.6%]	0.0297	85.52	0
Aeromonas_hydrophila_NUITM-VA1	Aeromonas_hydrophila_WCX23_NZ_CP038463	72.6	[69.6 - 75.4%]	0.0326	82.6	0.34
Aeromonas_hydrophila_NUITM-VA1	Aeromonas_hydrophila_23-C-23	72.7	[69.6 - 75.5%]	0.0325	82.66	0.24
Aeromonas_hydrophila_NUITM-VA1	Aeromonas_sp._2692-1	73.3	[70.3 - 76.1%]	0.0316	83.61	0.17
Aeromonas_hydrophila_NUITM-VA1	Aeromonas_sp._1805	75.3	[72.3 - 78.1%]	0.0291	86.12	0.2
Aeromonas_hydrophila_NUITM-VA1	Aeromonas_simiae_A6	24	[21.7 - 26.5%]	0.1818	0.01	0.51
Aeromonas_hydrophila_NUITM-VA1	Aeromonas_hydrophila_Aer_Brac66	75.6	[72.6 - 78.4%]	0.0287	86.45	0.39
Aeromonas_hydrophila_NUITM-VA1	Aeromonas_hydrophila_Aer_Pi25.1HTAS	73.4	[70.4 - 76.2%]	0.0316	83.67	0.16
Aeromonas_hydrophila_NUITM-VA1	Aeromonas_hydrophila_Aer_Brac14A	75.6	[72.6 - 78.3%]	0.0288	86.4	0.39
Aeromonas_hydrophila_NUITM-VA1	Aeromonas_hydrophila_HX-3	73.5	[70.5 - 76.3%]	0.0314	83.89	0.07
Aeromonas_hydrophila_NUITM-VA1	Aeromonas_hydrophila_LHW39	73.1	[70.1 - 75.9%]	0.0319	83.3	0.28
Aeromonas_hydrophila_NUITM-VA1	Aeromonas_hydrophila_Brac6	75.6	[72.6 - 78.4%]	0.0287	86.44	0.39
Aeromonas_hydrophila_NUITM-VA1	Aeromonas_hydrophila_OnP3.1	75.6	[72.6 - 78.4%]	0.0287	86.44	0.39
Aeromonas_hydrophila_NUITM-VA1	Aeromonas_hydrophila_NEB724	31.3	[28.9 - 33.8%]	0.1352	0.18	0.59
Aeromonas_hydrophila_NUITM-VA1	Aeromonas_hydrophila_4960	74	[71 - 76.8%]	0.0307	84.53	0.38
Aeromonas_hydrophila_NUITM-VA1	Aeromonas_hydrophila_3019	72	[69 - 74.9%]	0.0334	81.7	0.12
Aeromonas_hydrophila_NUITM-VA1	Aeromonas_hydrophila_RM8376	73.5	[70.5 - 76.3%]	0.0314	83.8	0.54
Aeromonas_hydrophila_NUITM-VA1	Aeromonas_hydrophila_FDAARGOS_916	73.5	[70.5 - 76.3%]	0.0314	83.8	0.54
Aeromonas_hydrophila_NUITM-VA1	Aeromonas_allosaccharophila_FDAARGOS_933	30.9	[28.5 - 33.4%]	0.1374	0.15	2.24
Aeromonas_hydrophila_NUITM-VA1	Aeromonas_media_TR3_1	31.7	[29.3 - 34.2%]	0.1332	0.21	0.14
Aeromonas_hydrophila_NUITM-VA1	Aeromonas_sp._FDAARGOS_1402	32.6	[30.2 - 35.2%]	0.1287	0.29	0.27
Aeromonas_hydrophila_NUITM-VA1	Aeromonas_sp._FDAARGOS_1419	30.7	[28.3 - 33.2%]	0.1382	0.14	2.22
Aeromonas_hydrophila_NUITM-VA1	Aeromonas_sp._FDAARGOS_1414	30.7	[28.3 - 33.2%]	0.1383	0.14	2.51
Aeromonas_hydrophila_NUITM-VA1	Aeromonas_sp._FDAARGOS_1411	30.8	[28.4 - 33.3%]	0.1378	0.15	2.28
Aeromonas_hydrophila_NUITM-VA1	Aeromonas_sp._FDAARGOS_1417	30.8	[28.4 - 33.3%]	0.1378	0.15	2.38
Aeromonas_hydrophila_NUITM-VA1	Aeromonas_sp._FDAARGOS_1404	30.8	[28.4 - 33.3%]	0.1381	0.14	2.62
Aeromonas_hydrophila_NUITM-VA1	Aeromonas_sp._FDAARGOS_1403	50.7	[48 - 53.3%]	0.0701	20.97	0.8
Aeromonas_hydrophila_NUITM-VA1	Aeromonas_sp._FDAARGOS_1416	30.8	[28.4 - 33.3%]	0.1378	0.15	2.3
Aeromonas_hydrophila_NUITM-VA1	Aeromonas_sp._FDAARGOS_1405	30.5	[28.1 - 33%]	0.1396	0.13	2.52
Aeromonas_hydrophila_NUITM-VA1	Aeromonas_sp._FDAARGOS_1415	32.4	[30 - 34.9%]	0.1297	0.27	1.19
Aeromonas_hydrophila_NUITM-VA1	Aeromonas_sp._FDAARGOS_1406	32.7	[30.3 - 35.2%]	0.1285	0.3	0.05
Aeromonas_hydrophila_NUITM-VA1	Aeromonas_sp._FDAARGOS_1418	32.4	[30 - 34.9%]	0.1298	0.27	0.61
Aeromonas_hydrophila_NUITM-VA1	Aeromonas_sp._FDAARGOS_1408	50.5	[47.8 - 53.1%]	0.0706	20.35	0.47
Aeromonas_hydrophila_NUITM-VA1	Aeromonas_sp._FDAARGOS_1409	32.8	[30.4 - 35.3%]	0.1279	0.31	1.8
Aeromonas_hydrophila_NUITM-VA1	Aeromonas_sp._FDAARGOS_1407	30.2	[27.9 - 32.7%]	0.1408	0.12	1.38
Aeromonas_hydrophila_NUITM-VA1	Aeromonas_sp._FDAARGOS_1410	31	[28.6 - 33.5%]	0.1367	0.16	2.06
Aeromonas_hydrophila_NUITM-VA1	Aeromonas_sanarellii_NS1	34	[31.5 - 36.5%]	0.1227	0.47	0.44
Aeromonas_hydrophila_NUITM-VA1	Aeromonas_enteropelogenes_FDAARGOS_1509	30.2	[27.8 - 32.7%]	0.1411	0.11	1.44
Aeromonas_hydrophila_NUITM-VA1	Aeromonas_dhakensis_71431	50.4	[47.8 - 53%]	0.0707	20.18	0.66
Aeromonas_hydrophila_NUITM-VA1	Aeromonas_hydrophila_71339	74.3	[71.3 - 77.1%]	0.0303	84.94	0.33
Aeromonas_hydrophila_NUITM-VA1	Aeromonas_hydrophila_71317	73.8	[70.8 - 76.7%]	0.0309	84.31	0.62
Aeromonas_hydrophila_NUITM-VA1	Aeromonas_hydrophila_Ah27	72.9	[69.9 - 75.7%]	0.0322	83	0.31
Aeromonas_hydrophila_NUITM-VA1	Aeromonas_hydrophila_LP0103	75.2	[72.2 - 78%]	0.0293	85.95	0.16
Aeromonas_hydrophila_NUITM-VA1	Aeromonas_hydrophila_AC185	75.1	[72.1 - 77.9%]	0.0293	85.89	0.26
Aeromonas_hydrophila_NUITM-VA1	Aeromonas_hydrophila_AC133	73.3	[70.3 - 76.1%]	0.0316	83.59	0.17
Aeromonas_hydrophila_NUITM-VA1	Aeromonas_hydrophila_A008N2	74.4	[71.4 - 77.2%]	0.0303	84.98	0.5
Aeromonas_hydrophila_NUITM-VA1	Aeromonas_hydrophila_Ah2111	74.4	[71.4 - 77.2%]	0.0302	85.01	0
Aeromonas_hydrophila_NUITM-VA1	Aeromonas_australiensis_Isolate4	31.6	[29.2 - 34.1%]	0.1338	0.2	0.02
Aeromonas_hydrophila_4AK4	Aeromonas_schubertii_WL1483	23.1	[20.8 - 25.5%]	0.1896	0	0.52
Aeromonas_hydrophila_4AK4	Aeromonas_hydrophila_3206	31.2	[28.8 - 33.7%]	0.1357	0.17	0.43
Aeromonas_hydrophila_4AK4	Aeromonas_hydrophila_2359	31.2	[28.8 - 33.7%]	0.1357	0.17	1.01
Aeromonas_hydrophila_4AK4	CP044060.1	28.5	[26.1 - 31%]	0.1506	0.05	3.15
Aeromonas_hydrophila_4AK4	Aeromonas_salmonicida_SRW-OG1	30	[27.6 - 32.5%]	0.1424	0.1	2.98
Aeromonas_hydrophila_4AK4	Aeromonas_hydrophila_B11	31.2	[28.8 - 33.7%]	0.1357	0.17	0.26
Aeromonas_hydrophila_4AK4	Aeromonas_hydrophila_3924	31.3	[28.9 - 33.8%]	0.1351	0.18	0.64
Aeromonas_hydrophila_4AK4	Aeromonas_jandaei_FDAARGOS_986	27.9	[25.6 - 30.4%]	0.1542	0.04	2.98
Aeromonas_hydrophila_4AK4	Aeromonas_rivuli_20-VB00005	26.7	[24.4 - 29.2%]	0.1619	0.02	2.08
Aeromonas_hydrophila_4AK4	Aeromonas_hydrophila_ATCC_7966	31.4	[29 - 33.9%]	0.1346	0.19	0.46
Aeromonas_hydrophila_4AK4	Aeromonas_hydrophila_ML09-119	31.3	[28.9 - 33.8%]	0.1351	0.18	1.2
Aeromonas_hydrophila_4AK4	Aeromonas_hydrophila_GSH8-2	31.5	[29.1 - 34%]	0.1342	0.19	0.94
Aeromonas_hydrophila_4AK4	Aeromonas_sp._WP2-W18-CRE-05	34.6	[32.2 - 37.1%]	0.1199	0.58	0.86
Aeromonas_hydrophila_4AK4	Aeromonas_hydrophila_WP7-S18-ESBL-06	31.4	[29 - 33.9%]	0.135	0.18	0.8
Aeromonas_hydrophila_4AK4	Aeromonas_hydrophila_WP8-S18-ESBL-02	31.5	[29.1 - 34%]	0.1342	0.19	0.94
Aeromonas_hydrophila_4AK4	Aeromonas_caviae_WP8-S18-ESBL-04	34.5	[32.1 - 37%]	0.1203	0.56	0.36
Aeromonas_hydrophila_4AK4	Aeromonas_hydrophila_KAM330	31.4	[29 - 33.9%]	0.1348	0.18	1.09
Aeromonas_hydrophila_4AK4	Aeromonas_hydrophila_NZ_AP024234	31.3	[28.9 - 33.8%]	0.1352	0.18	1.01
Aeromonas_hydrophila_4AK4	Aeromonas_hydrophila_NUITM-VA1	31.4	[29 - 33.9%]	0.1347	0.19	0.94
Aeromonas_hydrophila_4AK4	Aeromonas_hydrophila_4AK4	100	[100 - NaN%]	0	98.3	0
Aeromonas_hydrophila_4AK4	Aeromonas_hydrophila_NJ-35	31.3	[28.9 - 33.8%]	0.1354	0.18	1.5
Aeromonas_hydrophila_4AK4	Aeromonas_hydrophila_YL17	31.2	[28.8 - 33.7%]	0.1357	0.17	0.39
Aeromonas_hydrophila_4AK4	Aeromonas_hydrophila_AL09-71	31.3	[28.9 - 33.8%]	0.1353	0.18	1.19
Aeromonas_hydrophila_4AK4	Aeromonas_hydrophila_PC-104A	31.3	[28.9 - 33.8%]	0.1353	0.18	1.19
Aeromonas_hydrophila_4AK4	Aeromonas_hydrophila_AL06-06	31.2	[28.8 - 33.7%]	0.1357	0.17	0.63
Aeromonas_hydrophila_4AK4	Aeromonas_hydrophila_AH10	31.3	[28.9 - 33.9%]	0.135	0.18	0.87
Aeromonas_hydrophila_4AK4	Aeromonas_hydrophila_JBN2301	31.3	[28.9 - 33.8%]	0.1354	0.18	1.24
Aeromonas_hydrophila_4AK4	Aeromonas_hydrophila_D4	31.3	[28.9 - 33.8%]	0.1354	0.18	1.22
Aeromonas_hydrophila_4AK4	Aeromonas_hydrophila_AHNIH1	31.4	[29 - 33.9%]	0.1348	0.18	0.84
Aeromonas_hydrophila_4AK4	Aeromonas_hydrophila_GYK1	31.3	[28.9 - 33.8%]	0.1354	0.18	1.2
Aeromonas_hydrophila_4AK4	Aeromonas_hydrophila_ZYAH72	31.3	[28.9 - 33.8%]	0.1351	0.18	1.33
Aeromonas_hydrophila_4AK4	Aeromonas_hydrophila_ZYAH75	31.4	[29 - 33.9%]	0.1348	0.18	0.68
Aeromonas_hydrophila_4AK4	Aeromonas_hydrophila_MX16A	31.4	[29 - 33.9%]	0.1349	0.18	0.44
Aeromonas_hydrophila_4AK4	Aeromonas_sp._CU5	27.7	[25.3 - 30.2%]	0.1559	0.04	4.13
Aeromonas_hydrophila_4AK4	Aeromonas_sp._CA23	32	[29.6 - 34.5%]	0.1319	0.23	1.84
Aeromonas_hydrophila_4AK4	Aeromonas_sp._ASNIH5	34.8	[32.4 - 37.3%]	0.1189	0.62	0.25
Aeromonas_hydrophila_4AK4	Aeromonas_sp._ASNIH4	31.4	[29 - 33.9%]	0.1348	0.18	1.02
Aeromonas_hydrophila_4AK4	Aeromonas_sp._ASNIH3	34.6	[32.2 - 37.2%]	0.1197	0.59	0.47
Aeromonas_hydrophila_4AK4	Aeromonas_sp._ASNIH7	34.6	[32.2 - 37.1%]	0.1199	0.58	1.18
Aeromonas_hydrophila_4AK4	Aeromonas_sp._ASNIH2	34.6	[32.2 - 37.1%]	0.1199	0.58	0.78
Aeromonas_hydrophila_4AK4	Aeromonas_hydrophila_KN-Mc-1R2	31.3	[28.9 - 33.8%]	0.1351	0.18	1
Aeromonas_hydrophila_4AK4	Aeromonas_rivipollensis_KN-Mc-11N1	65.2	[62.2 - 68%]	0.0432	67.78	0.14
Aeromonas_hydrophila_4AK4	Aeromonas_hydrophila_WCHAH045096	31.5	[29.1 - 34%]	0.1344	0.19	0.94
Aeromonas_hydrophila_4AK4	Aeromonas_hydrophila_WCX23_NZ_CP038463	31.3	[28.9 - 33.8%]	0.1353	0.18	1.28
Aeromonas_hydrophila_4AK4	Aeromonas_hydrophila_23-C-23	31.3	[28.9 - 33.8%]	0.1352	0.18	1.18
Aeromonas_hydrophila_4AK4	Aeromonas_sp._2692-1	31.4	[29 - 33.9%]	0.135	0.18	0.77
Aeromonas_hydrophila_4AK4	Aeromonas_sp._1805	31.3	[28.9 - 33.8%]	0.1352	0.18	0.74
Aeromonas_hydrophila_4AK4	Aeromonas_simiae_A6	23	[20.7 - 25.5%]	0.1904	0	1.45
Aeromonas_hydrophila_4AK4	Aeromonas_hydrophila_Aer_Brac66	31.4	[29 - 33.9%]	0.1346	0.19	0.55
Aeromonas_hydrophila_4AK4	Aeromonas_hydrophila_Aer_Pi25.1HTAS	31.3	[28.9 - 33.8%]	0.1354	0.18	0.78
Aeromonas_hydrophila_4AK4	Aeromonas_hydrophila_Aer_Brac14A	31.4	[29 - 34%]	0.1345	0.19	0.54
Aeromonas_hydrophila_4AK4	Aeromonas_hydrophila_HX-3	31.5	[29.1 - 34%]	0.1342	0.19	1.01
Aeromonas_hydrophila_4AK4	Aeromonas_hydrophila_LHW39	31.3	[28.9 - 33.8%]	0.1354	0.18	1.22
Aeromonas_hydrophila_4AK4	Aeromonas_hydrophila_Brac6	31.5	[29.1 - 34%]	0.1341	0.19	0.55
Aeromonas_hydrophila_4AK4	Aeromonas_hydrophila_OnP3.1	31.5	[29.1 - 34%]	0.1341	0.19	0.55
Aeromonas_hydrophila_4AK4	Aeromonas_hydrophila_NEB724	65.4	[62.5 - 68.2%]	0.0428	68.35	0.35
Aeromonas_hydrophila_4AK4	Aeromonas_hydrophila_4960	31.3	[28.9 - 33.8%]	0.1351	0.18	0.56
Aeromonas_hydrophila_4AK4	Aeromonas_hydrophila_3019	31.3	[28.9 - 33.8%]	0.1351	0.18	1.06
Aeromonas_hydrophila_4AK4	Aeromonas_hydrophila_RM8376	31.3	[28.9 - 33.8%]	0.1354	0.18	0.4
Aeromonas_hydrophila_4AK4	Aeromonas_hydrophila_FDAARGOS_916	31.3	[28.9 - 33.8%]	0.1354	0.18	0.4
Aeromonas_hydrophila_4AK4	Aeromonas_allosaccharophila_FDAARGOS_933	28.8	[26.5 - 31.3%]	0.1487	0.06	3.18
Aeromonas_hydrophila_4AK4	Aeromonas_media_TR3_1	50.9	[48.3 - 53.6%]	0.0695	21.73	0.8
Aeromonas_hydrophila_4AK4	Aeromonas_sp._FDAARGOS_1402	34.7	[32.2 - 37.2%]	0.1196	0.59	0.67
Aeromonas_hydrophila_4AK4	Aeromonas_sp._FDAARGOS_1419	28.7	[26.4 - 31.2%]	0.1493	0.06	3.15
Aeromonas_hydrophila_4AK4	Aeromonas_sp._FDAARGOS_1414	28.4	[26.1 - 30.9%]	0.1511	0.05	3.45
Aeromonas_hydrophila_4AK4	Aeromonas_sp._FDAARGOS_1411	28.6	[26.2 - 31.1%]	0.1501	0.06	3.22
Aeromonas_hydrophila_4AK4	Aeromonas_sp._FDAARGOS_1417	28.6	[26.3 - 31.1%]	0.1499	0.06	3.32
Aeromonas_hydrophila_4AK4	Aeromonas_sp._FDAARGOS_1404	28.6	[26.2 - 31.1%]	0.1501	0.06	3.56
Aeromonas_hydrophila_4AK4	Aeromonas_sp._FDAARGOS_1403	31.4	[29 - 33.9%]	0.135	0.18	0.14
Aeromonas_hydrophila_4AK4	Aeromonas_sp._FDAARGOS_1416	28.6	[26.3 - 31.1%]	0.1498	0.06	3.24
Aeromonas_hydrophila_4AK4	Aeromonas_sp._FDAARGOS_1405	28.3	[26 - 30.8%]	0.1517	0.05	3.46
Aeromonas_hydrophila_4AK4	Aeromonas_sp._FDAARGOS_1415	35.6	[33.1 - 38.1%]	0.1158	0.79	0.26
Aeromonas_hydrophila_4AK4	Aeromonas_sp._FDAARGOS_1406	34.7	[32.2 - 37.2%]	0.1196	0.59	0.89
Aeromonas_hydrophila_4AK4	Aeromonas_sp._FDAARGOS_1418	34.7	[32.2 - 37.2%]	0.1197	0.59	0.33
Aeromonas_hydrophila_4AK4	Aeromonas_sp._FDAARGOS_1408	31.3	[28.9 - 33.8%]	0.1352	0.18	0.46
Aeromonas_hydrophila_4AK4	Aeromonas_sp._FDAARGOS_1409	37.1	[34.7 - 39.6%]	0.1098	1.25	0.86
Aeromonas_hydrophila_4AK4	Aeromonas_sp._FDAARGOS_1407	28.7	[26.3 - 31.2%]	0.1497	0.06	2.32
Aeromonas_hydrophila_4AK4	Aeromonas_sp._FDAARGOS_1410	28	[25.6 - 30.5%]	0.1538	0.04	3
Aeromonas_hydrophila_4AK4	Aeromonas_sanarellii_NS1	36.9	[34.4 - 39.4%]	0.1107	1.16	0.5
Aeromonas_hydrophila_4AK4	Aeromonas_enteropelogenes_FDAARGOS_1509	28.5	[26.2 - 31%]	0.1505	0.06	2.38
Aeromonas_hydrophila_4AK4	Aeromonas_dhakensis_71431	31.3	[28.9 - 33.8%]	0.1353	0.18	0.28
Aeromonas_hydrophila_4AK4	Aeromonas_hydrophila_71339	31.4	[29 - 33.9%]	0.1349	0.18	0.6
Aeromonas_hydrophila_4AK4	Aeromonas_hydrophila_71317	31.4	[29 - 33.9%]	0.1348	0.18	0.32
Aeromonas_hydrophila_4AK4	Aeromonas_hydrophila_Ah27	31.3	[28.9 - 33.8%]	0.1352	0.18	1.25
Aeromonas_hydrophila_4AK4	Aeromonas_hydrophila_LP0103	31.4	[29 - 33.9%]	0.1349	0.18	1.1
Aeromonas_hydrophila_4AK4	Aeromonas_hydrophila_AC185	31.4	[29 - 33.9%]	0.1347	0.19	0.68
Aeromonas_hydrophila_4AK4	Aeromonas_hydrophila_AC133	31.3	[28.9 - 33.8%]	0.1352	0.18	1.11
Aeromonas_hydrophila_4AK4	Aeromonas_hydrophila_A008N2	31.4	[29 - 33.9%]	0.1349	0.18	0.44
Aeromonas_hydrophila_4AK4	Aeromonas_hydrophila_Ah2111	31.4	[29 - 33.9%]	0.1348	0.18	0.94
Aeromonas_hydrophila_4AK4	Aeromonas_australiensis_Isolate4	50.6	[47.9 - 53.2%]	0.0703	20.75	0.96
Aeromonas_hydrophila_NJ-35	Aeromonas_schubertii_WL1483	23.6	[21.3 - 26.1%]	0.1853	0	0.98
Aeromonas_hydrophila_NJ-35	Aeromonas_hydrophila_3206	72.6	[69.6 - 75.4%]	0.0326	82.54	1.07
Aeromonas_hydrophila_NJ-35	Aeromonas_hydrophila_2359	71.4	[68.4 - 74.2%]	0.0342	80.71	0.49
Aeromonas_hydrophila_NJ-35	CP044060.1	30.5	[28.1 - 33%]	0.1393	0.13	1.65
Aeromonas_hydrophila_NJ-35	Aeromonas_salmonicida_SRW-OG1	32.1	[29.7 - 34.6%]	0.1314	0.24	1.48
Aeromonas_hydrophila_NJ-35	Aeromonas_hydrophila_B11	51.1	[48.4 - 53.7%]	0.0692	22.2	1.24
Aeromonas_hydrophila_NJ-35	Aeromonas_hydrophila_3924	73.4	[70.4 - 76.2%]	0.0316	83.67	0.87
Aeromonas_hydrophila_NJ-35	Aeromonas_jandaei_FDAARGOS_986	31.1	[28.7 - 33.6%]	0.1363	0.16	1.48
Aeromonas_hydrophila_NJ-35	Aeromonas_rivuli_20-VB00005	25.4	[23.1 - 27.9%]	0.1711	0.01	0.58
Aeromonas_hydrophila_NJ-35	Aeromonas_hydrophila_ATCC_7966	72.7	[69.6 - 75.5%]	0.0325	82.65	1.04
Aeromonas_hydrophila_NJ-35	Aeromonas_hydrophila_ML09-119	99.1	[98.6 - 99.4%]	0.0016	98.08	0.3
Aeromonas_hydrophila_NJ-35	Aeromonas_hydrophila_GSH8-2	72.2	[69.2 - 75%]	0.0331	81.95	0.56
Aeromonas_hydrophila_NJ-35	Aeromonas_sp._WP2-W18-CRE-05	32.3	[29.9 - 34.8%]	0.1304	0.26	0.64
Aeromonas_hydrophila_NJ-35	Aeromonas_hydrophila_WP7-S18-ESBL-06	72.4	[69.4 - 75.2%]	0.0329	82.26	0.7
Aeromonas_hydrophila_NJ-35	Aeromonas_hydrophila_WP8-S18-ESBL-02	72.2	[69.2 - 75%]	0.0331	81.95	0.56
Aeromonas_hydrophila_NJ-35	Aeromonas_caviae_WP8-S18-ESBL-04	32.3	[29.9 - 34.8%]	0.1303	0.26	1.14
Aeromonas_hydrophila_NJ-35	Aeromonas_hydrophila_KAM330	72.6	[69.6 - 75.4%]	0.0326	82.58	0.41
Aeromonas_hydrophila_NJ-35	Aeromonas_hydrophila_NZ_AP024234	72.3	[69.3 - 75.2%]	0.0329	82.18	0.49
Aeromonas_hydrophila_NJ-35	Aeromonas_hydrophila_NUITM-VA1	73.1	[70.1 - 76%]	0.0319	83.34	0.56
Aeromonas_hydrophila_NJ-35	Aeromonas_hydrophila_4AK4	31.3	[28.9 - 33.8%]	0.1354	0.18	1.5
Aeromonas_hydrophila_NJ-35	Aeromonas_hydrophila_NJ-35	100	[100 - NaN%]	0	98.3	0
Aeromonas_hydrophila_NJ-35	Aeromonas_hydrophila_YL17	50.8	[48.1 - 53.4%]	0.0698	21.34	1.11
Aeromonas_hydrophila_NJ-35	Aeromonas_hydrophila_AL09-71	99.1	[98.6 - 99.4%]	0.0017	98.07	0.31
Aeromonas_hydrophila_NJ-35	Aeromonas_hydrophila_PC-104A	99.1	[98.5 - 99.4%]	0.0017	98.07	0.31
Aeromonas_hydrophila_NJ-35	Aeromonas_hydrophila_AL06-06	72.4	[69.4 - 75.2%]	0.0328	82.28	0.87
Aeromonas_hydrophila_NJ-35	Aeromonas_hydrophila_AH10	72.3	[69.3 - 75.2%]	0.0329	82.17	0.63
Aeromonas_hydrophila_NJ-35	Aeromonas_hydrophila_JBN2301	99.1	[98.6 - 99.4%]	0.0016	98.08	0.26
Aeromonas_hydrophila_NJ-35	Aeromonas_hydrophila_D4	99.2	[98.7 - 99.5%]	0.0015	98.1	0.28
Aeromonas_hydrophila_NJ-35	Aeromonas_hydrophila_AHNIH1	73.3	[70.3 - 76.1%]	0.0316	83.59	0.66
Aeromonas_hydrophila_NJ-35	Aeromonas_hydrophila_GYK1	99.8	[99.7 - 99.9%]	0.0004	98.25	0.3
Aeromonas_hydrophila_NJ-35	Aeromonas_hydrophila_ZYAH72	99.2	[98.7 - 99.5%]	0.0015	98.09	0.17
Aeromonas_hydrophila_NJ-35	Aeromonas_hydrophila_ZYAH75	72.3	[69.3 - 75.2%]	0.0329	82.18	0.82
Aeromonas_hydrophila_NJ-35	Aeromonas_hydrophila_MX16A	72.6	[69.5 - 75.4%]	0.0326	82.51	1.06
Aeromonas_hydrophila_NJ-35	Aeromonas_sp._CU5	29.4	[27 - 31.9%]	0.1453	0.08	2.63
Aeromonas_hydrophila_NJ-35	Aeromonas_sp._CA23	36	[33.5 - 38.5%]	0.1141	0.9	0.34
Aeromonas_hydrophila_NJ-35	Aeromonas_sp._ASNIH5	32.6	[30.2 - 35.1%]	0.129	0.29	1.25
Aeromonas_hydrophila_NJ-35	Aeromonas_sp._ASNIH4	72.2	[69.2 - 75%]	0.0332	81.93	0.48
Aeromonas_hydrophila_NJ-35	Aeromonas_sp._ASNIH3	32.3	[29.9 - 34.9%]	0.1301	0.26	1.03
Aeromonas_hydrophila_NJ-35	Aeromonas_sp._ASNIH7	32.4	[29.9 - 34.9%]	0.1301	0.27	0.32
Aeromonas_hydrophila_NJ-35	Aeromonas_sp._ASNIH2	32.3	[29.9 - 34.8%]	0.1302	0.26	0.72
Aeromonas_hydrophila_NJ-35	Aeromonas_hydrophila_KN-Mc-1R2	72.7	[69.7 - 75.5%]	0.0325	82.7	0.5
Aeromonas_hydrophila_NJ-35	Aeromonas_rivipollensis_KN-Mc-11N1	31.2	[28.8 - 33.7%]	0.1359	0.17	1.36
Aeromonas_hydrophila_NJ-35	Aeromonas_hydrophila_WCHAH045096	72.5	[69.5 - 75.4%]	0.0327	82.48	0.56
Aeromonas_hydrophila_NJ-35	Aeromonas_hydrophila_WCX23_NZ_CP038463	72.2	[69.2 - 75%]	0.0331	81.96	0.22
Aeromonas_hydrophila_NJ-35	Aeromonas_hydrophila_23-C-23	72.2	[69.2 - 75%]	0.0331	81.99	0.32
Aeromonas_hydrophila_NJ-35	Aeromonas_sp._2692-1	73	[69.9 - 75.8%]	0.0321	83.08	0.73
Aeromonas_hydrophila_NJ-35	Aeromonas_sp._1805	72.2	[69.2 - 75%]	0.0331	81.97	0.77
Aeromonas_hydrophila_NJ-35	Aeromonas_simiae_A6	23.1	[20.8 - 25.6%]	0.1892	0	0.05
Aeromonas_hydrophila_NJ-35	Aeromonas_hydrophila_Aer_Brac66	73.1	[70.1 - 76%]	0.0319	83.35	0.95
Aeromonas_hydrophila_NJ-35	Aeromonas_hydrophila_Aer_Pi25.1HTAS	72.6	[69.6 - 75.5%]	0.0325	82.61	0.72
Aeromonas_hydrophila_NJ-35	Aeromonas_hydrophila_Aer_Brac14A	73.1	[70 - 75.9%]	0.032	83.24	0.96
Aeromonas_hydrophila_NJ-35	Aeromonas_hydrophila_HX-3	73.3	[70.3 - 76.1%]	0.0317	83.52	0.49
Aeromonas_hydrophila_NJ-35	Aeromonas_hydrophila_LHW39	99.1	[98.7 - 99.4%]	0.0015	98.09	0.28
Aeromonas_hydrophila_NJ-35	Aeromonas_hydrophila_Brac6	73.2	[70.2 - 76%]	0.0318	83.39	0.95
Aeromonas_hydrophila_NJ-35	Aeromonas_hydrophila_OnP3.1	73.2	[70.2 - 76%]	0.0318	83.38	0.95
Aeromonas_hydrophila_NJ-35	Aeromonas_hydrophila_NEB724	31.1	[28.7 - 33.6%]	0.1364	0.16	1.16
Aeromonas_hydrophila_NJ-35	Aeromonas_hydrophila_4960	73.3	[70.2 - 76.1%]	0.0317	83.5	0.94
Aeromonas_hydrophila_NJ-35	Aeromonas_hydrophila_3019	71.8	[68.8 - 74.6%]	0.0336	81.37	0.44
Aeromonas_hydrophila_NJ-35	Aeromonas_hydrophila_RM8376	73.9	[70.9 - 76.7%]	0.0308	84.42	1.1
Aeromonas_hydrophila_NJ-35	Aeromonas_hydrophila_FDAARGOS_916	73.9	[70.9 - 76.7%]	0.0308	84.42	1.1
Aeromonas_hydrophila_NJ-35	Aeromonas_allosaccharophila_FDAARGOS_933	30.7	[28.3 - 33.2%]	0.1383	0.14	1.68
Aeromonas_hydrophila_NJ-35	Aeromonas_media_TR3_1	31.6	[29.2 - 34.1%]	0.1336	0.2	0.7
Aeromonas_hydrophila_NJ-35	Aeromonas_sp._FDAARGOS_1402	32.1	[29.7 - 34.7%]	0.131	0.25	0.84
Aeromonas_hydrophila_NJ-35	Aeromonas_sp._FDAARGOS_1419	30.7	[28.3 - 33.2%]	0.1384	0.14	1.65
Aeromonas_hydrophila_NJ-35	Aeromonas_sp._FDAARGOS_1414	30.7	[28.3 - 33.2%]	0.1383	0.14	1.94
Aeromonas_hydrophila_NJ-35	Aeromonas_sp._FDAARGOS_1411	30.7	[28.3 - 33.2%]	0.1383	0.14	1.72
Aeromonas_hydrophila_NJ-35	Aeromonas_sp._FDAARGOS_1417	30.6	[28.2 - 33.1%]	0.1388	0.14	1.82
Aeromonas_hydrophila_NJ-35	Aeromonas_sp._FDAARGOS_1404	30.8	[28.4 - 33.3%]	0.138	0.14	2.06
Aeromonas_hydrophila_NJ-35	Aeromonas_sp._FDAARGOS_1403	50.5	[47.9 - 53.1%]	0.0705	20.5	1.36
Aeromonas_hydrophila_NJ-35	Aeromonas_sp._FDAARGOS_1416	30.7	[28.3 - 33.2%]	0.1383	0.14	1.74
Aeromonas_hydrophila_NJ-35	Aeromonas_sp._FDAARGOS_1405	30.5	[28.1 - 33%]	0.1393	0.13	1.96
Aeromonas_hydrophila_NJ-35	Aeromonas_sp._FDAARGOS_1415	32.1	[29.7 - 34.6%]	0.1311	0.24	1.76
Aeromonas_hydrophila_NJ-35	Aeromonas_sp._FDAARGOS_1406	32.3	[29.9 - 34.8%]	0.1304	0.26	0.61
Aeromonas_hydrophila_NJ-35	Aeromonas_sp._FDAARGOS_1418	32.1	[29.7 - 34.6%]	0.1313	0.24	1.17
Aeromonas_hydrophila_NJ-35	Aeromonas_sp._FDAARGOS_1408	50.8	[48.1 - 53.4%]	0.0699	21.25	1.04
Aeromonas_hydrophila_NJ-35	Aeromonas_sp._FDAARGOS_1409	32.7	[30.3 - 35.2%]	0.1285	0.3	2.36
Aeromonas_hydrophila_NJ-35	Aeromonas_sp._FDAARGOS_1407	30.3	[27.9 - 32.8%]	0.1405	0.12	0.82
Aeromonas_hydrophila_NJ-35	Aeromonas_sp._FDAARGOS_1410	31.1	[28.7 - 33.6%]	0.1361	0.17	1.5
Aeromonas_hydrophila_NJ-35	Aeromonas_sanarellii_NS1	32.9	[30.4 - 35.4%]	0.1277	0.32	1
Aeromonas_hydrophila_NJ-35	Aeromonas_enteropelogenes_FDAARGOS_1509	30.1	[27.8 - 32.6%]	0.1413	0.11	0.88
Aeromonas_hydrophila_NJ-35	Aeromonas_dhakensis_71431	50.8	[48.2 - 53.5%]	0.0698	21.43	1.22
Aeromonas_hydrophila_NJ-35	Aeromonas_hydrophila_71339	71.7	[68.7 - 74.5%]	0.0338	81.22	0.9
Aeromonas_hydrophila_NJ-35	Aeromonas_hydrophila_71317	73.8	[70.8 - 76.6%]	0.031	84.29	1.18
Aeromonas_hydrophila_NJ-35	Aeromonas_hydrophila_Ah27	98.8	[98.2 - 99.2%]	0.002	98.02	0.25
Aeromonas_hydrophila_NJ-35	Aeromonas_hydrophila_LP0103	73.1	[70.1 - 75.9%]	0.0319	83.33	0.4
Aeromonas_hydrophila_NJ-35	Aeromonas_hydrophila_AC185	72.6	[69.6 - 75.5%]	0.0325	82.64	0.82
Aeromonas_hydrophila_NJ-35	Aeromonas_hydrophila_AC133	99.7	[99.5 - 99.8%]	0.0007	98.21	0.39
Aeromonas_hydrophila_NJ-35	Aeromonas_hydrophila_A008N2	72.6	[69.5 - 75.4%]	0.0326	82.5	1.06
Aeromonas_hydrophila_NJ-35	Aeromonas_hydrophila_Ah2111	72.3	[69.2 - 75.1%]	0.033	82.05	0.56
Aeromonas_hydrophila_NJ-35	Aeromonas_australiensis_Isolate4	31.5	[29.1 - 34%]	0.1341	0.19	0.54
Aeromonas_hydrophila_J-1	Aeromonas_schubertii_WL1483	23.6	[21.3 - 26%]	0.1854	0	0.6
Aeromonas_hydrophila_J-1	Aeromonas_hydrophila_3206	72.9	[69.9 - 75.7%]	0.0322	83	0.69
Aeromonas_hydrophila_J-1	Aeromonas_hydrophila_2359	71.5	[68.5 - 74.3%]	0.0341	80.87	0.11
Aeromonas_hydrophila_J-1	CP044060.1	30.6	[28.2 - 33.1%]	0.1391	0.13	2.03
Aeromonas_hydrophila_J-1	Aeromonas_salmonicida_SRW-OG1	32.1	[29.7 - 34.6%]	0.1313	0.24	1.86
Aeromonas_hydrophila_J-1	Aeromonas_hydrophila_B11	51.2	[48.6 - 53.9%]	0.0688	22.64	0.86
Aeromonas_hydrophila_J-1	Aeromonas_hydrophila_3924	73.5	[70.5 - 76.3%]	0.0314	83.89	0.49
Aeromonas_hydrophila_J-1	Aeromonas_jandaei_FDAARGOS_986	31.1	[28.7 - 33.6%]	0.1362	0.17	1.85
Aeromonas_hydrophila_J-1	Aeromonas_rivuli_20-VB00005	25.4	[23.1 - 27.9%]	0.1708	0.01	0.96
Aeromonas_hydrophila_J-1	Aeromonas_hydrophila_ATCC_7966	72.8	[69.8 - 75.6%]	0.0323	82.87	0.66
Aeromonas_hydrophila_J-1	Aeromonas_hydrophila_ML09-119	99.4	[99 - 99.6%]	0.0012	98.14	0.07
Aeromonas_hydrophila_J-1	Aeromonas_hydrophila_GSH8-2	72.5	[69.4 - 75.3%]	0.0328	82.37	0.19
Aeromonas_hydrophila_J-1	Aeromonas_sp._WP2-W18-CRE-05	32.4	[30 - 34.9%]	0.13	0.27	0.26
Aeromonas_hydrophila_J-1	Aeromonas_hydrophila_WP7-S18-ESBL-06	72.5	[69.5 - 75.3%]	0.0327	82.42	0.33
Aeromonas_hydrophila_J-1	Aeromonas_hydrophila_WP8-S18-ESBL-02	72.5	[69.4 - 75.3%]	0.0328	82.37	0.19
Aeromonas_hydrophila_J-1	Aeromonas_caviae_WP8-S18-ESBL-04	32.4	[30 - 34.9%]	0.13	0.27	0.76
Aeromonas_hydrophila_J-1	Aeromonas_hydrophila_KAM330	72.9	[69.9 - 75.8%]	0.0321	83.07	0.04
Aeromonas_hydrophila_J-1	Aeromonas_hydrophila_NZ_AP024234	72.6	[69.6 - 75.4%]	0.0325	82.61	0.12
Aeromonas_hydrophila_J-1	Aeromonas_hydrophila_NUITM-VA1	73.4	[70.4 - 76.2%]	0.0316	83.66	0.19
Aeromonas_hydrophila_J-1	Aeromonas_hydrophila_4AK4	31.4	[29 - 33.9%]	0.135	0.18	1.13
Aeromonas_hydrophila_J-1	Aeromonas_hydrophila_NJ-35	99.8	[99.6 - 99.9%]	0.0005	98.23	0.37
Aeromonas_hydrophila_J-1	Aeromonas_hydrophila_J-1	100	[100 - NaN%]	0	98.3	0
Aeromonas_hydrophila_J-1	Aeromonas_hydrophila_YL17	50.9	[48.2 - 53.5%]	0.0697	21.56	0.74
Aeromonas_hydrophila_J-1	Aeromonas_hydrophila_AL09-71	99.3	[98.9 - 99.6%]	0.0013	98.13	0.07
Aeromonas_hydrophila_J-1	Aeromonas_hydrophila_PC-104A	99.3	[98.9 - 99.6%]	0.0013	98.13	0.07
Aeromonas_hydrophila_J-1	Aeromonas_hydrophila_AL06-06	72.8	[69.7 - 75.6%]	0.0324	82.79	0.5
Aeromonas_hydrophila_J-1	Aeromonas_hydrophila_AH10	72.9	[69.9 - 75.7%]	0.0322	83	0.26
Aeromonas_hydrophila_J-1	Aeromonas_hydrophila_JBN2301	99.4	[99.1 - 99.6%]	0.0011	98.15	0.12
Aeromonas_hydrophila_J-1	Aeromonas_hydrophila_D4	99.5	[99.1 - 99.7%]	0.001	98.16	0.09
Aeromonas_hydrophila_J-1	Aeromonas_hydrophila_AHNIH1	73.3	[70.3 - 76.2%]	0.0316	83.62	0.29
Aeromonas_hydrophila_J-1	Aeromonas_hydrophila_GYK1	99.9	[99.8 - 99.9%]	0.0003	98.26	0.07
Aeromonas_hydrophila_J-1	Aeromonas_hydrophila_ZYAH72	99.3	[98.9 - 99.6%]	0.0013	98.13	0.21
Aeromonas_hydrophila_J-1	Aeromonas_hydrophila_ZYAH75	72.6	[69.6 - 75.4%]	0.0326	82.53	0.45
Aeromonas_hydrophila_J-1	Aeromonas_hydrophila_MX16A	72.6	[69.6 - 75.4%]	0.0326	82.56	0.69
Aeromonas_hydrophila_J-1	Aeromonas_sp._CU5	29.4	[27.1 - 31.9%]	0.1453	0.08	3
Aeromonas_hydrophila_J-1	Aeromonas_sp._CA23	36	[33.5 - 38.5%]	0.1142	0.89	0.72
Aeromonas_hydrophila_J-1	Aeromonas_sp._ASNIH5	32.7	[30.2 - 35.2%]	0.1286	0.3	0.88
Aeromonas_hydrophila_J-1	Aeromonas_sp._ASNIH4	72.3	[69.2 - 75.1%]	0.033	82.07	0.1
Aeromonas_hydrophila_J-1	Aeromonas_sp._ASNIH3	32.4	[30 - 34.9%]	0.1297	0.27	0.66
Aeromonas_hydrophila_J-1	Aeromonas_sp._ASNIH7	32.4	[30 - 34.9%]	0.1297	0.27	0.05
Aeromonas_hydrophila_J-1	Aeromonas_sp._ASNIH2	32.4	[30 - 34.9%]	0.1298	0.27	0.34
Aeromonas_hydrophila_J-1	Aeromonas_hydrophila_KN-Mc-1R2	73	[70 - 75.9%]	0.032	83.21	0.13
Aeromonas_hydrophila_J-1	Aeromonas_rivipollensis_KN-Mc-11N1	31.2	[28.8 - 33.7%]	0.1357	0.17	0.99
Aeromonas_hydrophila_J-1	Aeromonas_hydrophila_WCHAH045096	73	[69.9 - 75.8%]	0.0321	83.08	0.19
Aeromonas_hydrophila_J-1	Aeromonas_hydrophila_WCX23_NZ_CP038463	72.2	[69.2 - 75%]	0.0331	81.94	0.15
Aeromonas_hydrophila_J-1	Aeromonas_hydrophila_23-C-23	72.2	[69.2 - 75%]	0.0331	82	0.05
Aeromonas_hydrophila_J-1	Aeromonas_sp._2692-1	72.9	[69.9 - 75.8%]	0.0321	83.07	0.36
Aeromonas_hydrophila_J-1	Aeromonas_sp._1805	72.3	[69.3 - 75.2%]	0.0329	82.19	0.39
Aeromonas_hydrophila_J-1	Aeromonas_simiae_A6	23.1	[20.8 - 25.6%]	0.1892	0	0.32
Aeromonas_hydrophila_J-1	Aeromonas_hydrophila_Aer_Brac66	73.4	[70.3 - 76.2%]	0.0316	83.65	0.58
Aeromonas_hydrophila_J-1	Aeromonas_hydrophila_Aer_Pi25.1HTAS	72.8	[69.8 - 75.6%]	0.0323	82.86	0.35
Aeromonas_hydrophila_J-1	Aeromonas_hydrophila_Aer_Brac14A	73.3	[70.2 - 76.1%]	0.0317	83.51	0.58
Aeromonas_hydrophila_J-1	Aeromonas_hydrophila_HX-3	73.6	[70.6 - 76.4%]	0.0313	83.99	0.12
Aeromonas_hydrophila_J-1	Aeromonas_hydrophila_LHW39	99.4	[99.1 - 99.7%]	0.0011	98.15	0.09
Aeromonas_hydrophila_J-1	Aeromonas_hydrophila_Brac6	73.3	[70.3 - 76.1%]	0.0317	83.55	0.57
Aeromonas_hydrophila_J-1	Aeromonas_hydrophila_OnP3.1	73.3	[70.3 - 76.1%]	0.0316	83.59	0.57
Aeromonas_hydrophila_J-1	Aeromonas_hydrophila_NEB724	31.1	[28.7 - 33.6%]	0.1361	0.17	0.78
Aeromonas_hydrophila_J-1	Aeromonas_hydrophila_4960	73.4	[70.4 - 76.2%]	0.0315	83.71	0.57
Aeromonas_hydrophila_J-1	Aeromonas_hydrophila_3019	72.1	[69.1 - 74.9%]	0.0333	81.79	0.06
Aeromonas_hydrophila_J-1	Aeromonas_hydrophila_RM8376	74	[71 - 76.8%]	0.0308	84.49	0.73
Aeromonas_hydrophila_J-1	Aeromonas_hydrophila_FDAARGOS_916	74	[71 - 76.8%]	0.0308	84.48	0.73
Aeromonas_hydrophila_J-1	Aeromonas_allosaccharophila_FDAARGOS_933	30.8	[28.4 - 33.3%]	0.1381	0.14	2.05
Aeromonas_hydrophila_J-1	Aeromonas_media_TR3_1	31.7	[29.3 - 34.2%]	0.1333	0.21	0.33
Aeromonas_hydrophila_J-1	Aeromonas_sp._FDAARGOS_1402	32.2	[29.8 - 34.7%]	0.1306	0.25	0.46
Aeromonas_hydrophila_J-1	Aeromonas_sp._FDAARGOS_1419	30.7	[28.3 - 33.2%]	0.1382	0.14	2.03
Aeromonas_hydrophila_J-1	Aeromonas_sp._FDAARGOS_1414	30.8	[28.4 - 33.3%]	0.138	0.14	2.32
Aeromonas_hydrophila_J-1	Aeromonas_sp._FDAARGOS_1411	30.7	[28.3 - 33.2%]	0.1382	0.14	2.09
Aeromonas_hydrophila_J-1	Aeromonas_sp._FDAARGOS_1417	30.7	[28.3 - 33.2%]	0.1385	0.14	2.19
Aeromonas_hydrophila_J-1	Aeromonas_sp._FDAARGOS_1404	30.9	[28.5 - 33.4%]	0.1375	0.15	2.43
Aeromonas_hydrophila_J-1	Aeromonas_sp._FDAARGOS_1403	50.6	[48 - 53.2%]	0.0702	20.8	0.99
Aeromonas_hydrophila_J-1	Aeromonas_sp._FDAARGOS_1416	30.8	[28.4 - 33.3%]	0.1378	0.15	2.11
Aeromonas_hydrophila_J-1	Aeromonas_sp._FDAARGOS_1405	30.6	[28.2 - 33.1%]	0.1392	0.13	2.34
Aeromonas_hydrophila_J-1	Aeromonas_sp._FDAARGOS_1415	32.2	[29.8 - 34.7%]	0.1308	0.25	1.38
Aeromonas_hydrophila_J-1	Aeromonas_sp._FDAARGOS_1406	32.4	[30 - 34.9%]	0.13	0.27	0.23
Aeromonas_hydrophila_J-1	Aeromonas_sp._FDAARGOS_1418	32.2	[29.8 - 34.7%]	0.1308	0.25	0.8
Aeromonas_hydrophila_J-1	Aeromonas_sp._FDAARGOS_1408	50.8	[48.2 - 53.5%]	0.0697	21.44	0.66
Aeromonas_hydrophila_J-1	Aeromonas_sp._FDAARGOS_1409	32.8	[30.4 - 35.3%]	0.1279	0.31	1.99
Aeromonas_hydrophila_J-1	Aeromonas_sp._FDAARGOS_1407	30.3	[27.9 - 32.8%]	0.1404	0.12	1.19
Aeromonas_hydrophila_J-1	Aeromonas_sp._FDAARGOS_1410	31.2	[28.8 - 33.7%]	0.136	0.17	1.87
Aeromonas_hydrophila_J-1	Aeromonas_sanarellii_NS1	32.9	[30.5 - 35.5%]	0.1273	0.33	0.63
Aeromonas_hydrophila_J-1	Aeromonas_enteropelogenes_FDAARGOS_1509	30.2	[27.8 - 32.7%]	0.1412	0.11	1.25
Aeromonas_hydrophila_J-1	Aeromonas_dhakensis_71431	50.8	[48.2 - 53.5%]	0.0697	21.51	0.84
Aeromonas_hydrophila_J-1	Aeromonas_hydrophila_71339	71.6	[68.6 - 74.4%]	0.0339	81.05	0.52
Aeromonas_hydrophila_J-1	Aeromonas_hydrophila_71317	73.9	[70.9 - 76.7%]	0.0308	84.4	0.81
Aeromonas_hydrophila_J-1	Aeromonas_hydrophila_Ah27	99.3	[98.9 - 99.5%]	0.0013	98.12	0.13
Aeromonas_hydrophila_J-1	Aeromonas_hydrophila_LP0103	73.4	[70.4 - 76.2%]	0.0315	83.71	0.03
Aeromonas_hydrophila_J-1	Aeromonas_hydrophila_AC185	73	[70 - 75.8%]	0.032	83.19	0.45
Aeromonas_hydrophila_J-1	Aeromonas_hydrophila_AC133	99.9	[99.8 - 99.9%]	0.0003	98.26	0.02
Aeromonas_hydrophila_J-1	Aeromonas_hydrophila_A008N2	72.6	[69.6 - 75.4%]	0.0326	82.56	0.69
Aeromonas_hydrophila_J-1	Aeromonas_hydrophila_Ah2111	72.6	[69.6 - 75.4%]	0.0326	82.57	0.19
Aeromonas_hydrophila_J-1	Aeromonas_australiensis_Isolate4	31.6	[29.2 - 34.1%]	0.1339	0.2	0.17
Aeromonas_hydrophila_YL17	Aeromonas_schubertii_WL1483	23.5	[21.2 - 26%]	0.186	0	0.14
Aeromonas_hydrophila_YL17	Aeromonas_hydrophila_3206	50.4	[47.7 - 53%]	0.0708	20.09	0.04
Aeromonas_hydrophila_YL17	Aeromonas_hydrophila_2359	50.3	[47.7 - 52.9%]	0.071	19.92	0.62
Aeromonas_hydrophila_YL17	CP044060.1	30.2	[27.8 - 32.7%]	0.1409	0.12	2.76
Aeromonas_hydrophila_YL17	Aeromonas_salmonicida_SRW-OG1	31.2	[28.8 - 33.8%]	0.1355	0.17	2.59
Aeromonas_hydrophila_YL17	Aeromonas_hydrophila_B11	76.1	[73.1 - 78.9%]	0.0281	86.99	0.13
Aeromonas_hydrophila_YL17	Aeromonas_hydrophila_3924	51.1	[48.4 - 53.7%]	0.0692	22.19	0.25
Aeromonas_hydrophila_YL17	Aeromonas_jandaei_FDAARGOS_986	30.9	[28.5 - 33.4%]	0.1374	0.15	2.59
Aeromonas_hydrophila_YL17	Aeromonas_rivuli_20-VB00005	25.5	[23.1 - 27.9%]	0.1708	0.01	1.7
Aeromonas_hydrophila_YL17	Aeromonas_hydrophila_ATCC_7966	50.5	[47.8 - 53.1%]	0.0705	20.45	0.07
Aeromonas_hydrophila_YL17	Aeromonas_hydrophila_ML09-119	50.7	[48.1 - 53.3%]	0.07	21.06	0.81
Aeromonas_hydrophila_YL17	Aeromonas_hydrophila_GSH8-2	50.7	[48 - 53.3%]	0.0701	21.05	0.55
Aeromonas_hydrophila_YL17	Aeromonas_sp._WP2-W18-CRE-05	32.6	[30.2 - 35.1%]	0.129	0.29	0.47
Aeromonas_hydrophila_YL17	Aeromonas_hydrophila_WP7-S18-ESBL-06	50.4	[47.8 - 53%]	0.0707	20.21	0.41
Aeromonas_hydrophila_YL17	Aeromonas_hydrophila_WP8-S18-ESBL-02	50.7	[48 - 53.3%]	0.0701	21.05	0.55
Aeromonas_hydrophila_YL17	Aeromonas_caviae_WP8-S18-ESBL-04	32.7	[30.3 - 35.3%]	0.1282	0.31	0.03
Aeromonas_hydrophila_YL17	Aeromonas_hydrophila_KAM330	50.5	[47.8 - 53.1%]	0.0705	20.44	0.7
Aeromonas_hydrophila_YL17	Aeromonas_hydrophila_NZ_AP024234	50.5	[47.8 - 53.1%]	0.0706	20.4	0.62
Aeromonas_hydrophila_YL17	Aeromonas_hydrophila_NUITM-VA1	50.6	[48 - 53.3%]	0.0702	20.85	0.55
Aeromonas_hydrophila_YL17	Aeromonas_hydrophila_4AK4	31.2	[28.8 - 33.7%]	0.1357	0.17	0.39
Aeromonas_hydrophila_YL17	Aeromonas_hydrophila_NJ-35	50.8	[48.1 - 53.4%]	0.0698	21.34	1.11
Aeromonas_hydrophila_YL17	Aeromonas_hydrophila_YL17	100	[100 - NaN%]	0	98.3	0
Aeromonas_hydrophila_YL17	Aeromonas_hydrophila_AL09-71	50.7	[48 - 53.3%]	0.0701	20.95	0.81
Aeromonas_hydrophila_YL17	Aeromonas_hydrophila_PC-104A	50.7	[48 - 53.3%]	0.0701	20.97	0.81
Aeromonas_hydrophila_YL17	Aeromonas_hydrophila_AL06-06	50.8	[48.2 - 53.5%]	0.0698	21.4	0.24
Aeromonas_hydrophila_YL17	Aeromonas_hydrophila_AH10	50.6	[47.9 - 53.2%]	0.0703	20.71	0.48
Aeromonas_hydrophila_YL17	Aeromonas_hydrophila_JBN2301	50.7	[48 - 53.3%]	0.0701	20.99	0.85
Aeromonas_hydrophila_YL17	Aeromonas_hydrophila_D4	50.7	[48 - 53.3%]	0.0701	20.97	0.83
Aeromonas_hydrophila_YL17	Aeromonas_hydrophila_AHNIH1	51	[48.3 - 53.6%]	0.0694	21.83	0.45
Aeromonas_hydrophila_YL17	Aeromonas_hydrophila_GYK1	50.8	[48.2 - 53.5%]	0.0698	21.42	0.81
Aeromonas_hydrophila_YL17	Aeromonas_hydrophila_ZYAH72	50.6	[48 - 53.3%]	0.0702	20.83	0.94
Aeromonas_hydrophila_YL17	Aeromonas_hydrophila_ZYAH75	50.7	[48.1 - 53.3%]	0.07	21.08	0.29
Aeromonas_hydrophila_YL17	Aeromonas_hydrophila_MX16A	50.4	[47.8 - 53%]	0.0707	20.21	0.05
Aeromonas_hydrophila_YL17	Aeromonas_sp._CU5	28.8	[26.4 - 31.3%]	0.1488	0.06	3.74
Aeromonas_hydrophila_YL17	Aeromonas_sp._CA23	34.4	[31.9 - 36.9%]	0.1209	0.53	1.45
Aeromonas_hydrophila_YL17	Aeromonas_sp._ASNIH5	32.8	[30.4 - 35.3%]	0.1281	0.31	0.14
Aeromonas_hydrophila_YL17	Aeromonas_sp._ASNIH4	50.3	[47.7 - 53%]	0.0709	20.01	0.63
Aeromonas_hydrophila_YL17	Aeromonas_sp._ASNIH3	32.7	[30.2 - 35.2%]	0.1286	0.3	0.08
Aeromonas_hydrophila_YL17	Aeromonas_sp._ASNIH7	32.8	[30.4 - 35.3%]	0.1279	0.31	0.79
Aeromonas_hydrophila_YL17	Aeromonas_sp._ASNIH2	32.8	[30.4 - 35.3%]	0.1279	0.31	0.4
Aeromonas_hydrophila_YL17	Aeromonas_hydrophila_KN-Mc-1R2	51	[48.4 - 53.7%]	0.0693	22.07	0.61
Aeromonas_hydrophila_YL17	Aeromonas_rivipollensis_KN-Mc-11N1	31.1	[28.7 - 33.6%]	0.1364	0.16	0.25
Aeromonas_hydrophila_YL17	Aeromonas_hydrophila_WCHAH045096	50.9	[48.3 - 53.5%]	0.0696	21.66	0.55
Aeromonas_hydrophila_YL17	Aeromonas_hydrophila_WCX23_NZ_CP038463	50.2	[47.6 - 52.9%]	0.0711	19.76	0.89
Aeromonas_hydrophila_YL17	Aeromonas_hydrophila_23-C-23	50.3	[47.6 - 52.9%]	0.071	19.82	0.79
Aeromonas_hydrophila_YL17	Aeromonas_sp._2692-1	50.6	[48 - 53.3%]	0.0702	20.87	0.38
Aeromonas_hydrophila_YL17	Aeromonas_sp._1805	50.8	[48.1 - 53.4%]	0.0698	21.33	0.35
Aeromonas_hydrophila_YL17	Aeromonas_simiae_A6	23.3	[21 - 25.7%]	0.1878	0	1.06
Aeromonas_hydrophila_YL17	Aeromonas_hydrophila_Aer_Brac66	50.6	[48 - 53.3%]	0.0702	20.9	0.16
Aeromonas_hydrophila_YL17	Aeromonas_hydrophila_Aer_Pi25.1HTAS	50.8	[48.2 - 53.4%]	0.0698	21.38	0.39
Aeromonas_hydrophila_YL17	Aeromonas_hydrophila_Aer_Brac14A	50.7	[48.1 - 53.4%]	0.0699	21.19	0.16
Aeromonas_hydrophila_YL17	Aeromonas_hydrophila_HX-3	50.8	[48.2 - 53.4%]	0.0698	21.35	0.62
Aeromonas_hydrophila_YL17	Aeromonas_hydrophila_LHW39	50.6	[48 - 53.3%]	0.0702	20.92	0.83
Aeromonas_hydrophila_YL17	Aeromonas_hydrophila_Brac6	50.7	[48 - 53.3%]	0.0701	21.01	0.16
Aeromonas_hydrophila_YL17	Aeromonas_hydrophila_OnP3.1	50.7	[48.1 - 53.4%]	0.07	21.12	0.16
Aeromonas_hydrophila_YL17	Aeromonas_hydrophila_NEB724	31	[28.6 - 33.5%]	0.1367	0.16	0.04
Aeromonas_hydrophila_YL17	Aeromonas_hydrophila_4960	50.6	[48 - 53.3%]	0.0702	20.86	0.17
Aeromonas_hydrophila_YL17	Aeromonas_hydrophila_3019	51.1	[48.4 - 53.7%]	0.0692	22.16	0.67
Aeromonas_hydrophila_YL17	Aeromonas_hydrophila_RM8376	50.8	[48.1 - 53.4%]	0.0699	21.3	0.01
Aeromonas_hydrophila_YL17	Aeromonas_hydrophila_FDAARGOS_916	50.8	[48.1 - 53.4%]	0.0699	21.29	0.01
Aeromonas_hydrophila_YL17	Aeromonas_allosaccharophila_FDAARGOS_933	30.2	[27.8 - 32.7%]	0.141	0.11	2.79
Aeromonas_hydrophila_YL17	Aeromonas_media_TR3_1	31.4	[29 - 33.9%]	0.1348	0.18	0.41
Aeromonas_hydrophila_YL17	Aeromonas_sp._FDAARGOS_1402	32.8	[30.3 - 35.3%]	0.1282	0.31	0.28
Aeromonas_hydrophila_YL17	Aeromonas_sp._FDAARGOS_1419	30.3	[27.9 - 32.8%]	0.1404	0.12	2.77
Aeromonas_hydrophila_YL17	Aeromonas_sp._FDAARGOS_1414	30.3	[27.9 - 32.8%]	0.1404	0.12	3.06
Aeromonas_hydrophila_YL17	Aeromonas_sp._FDAARGOS_1411	30.3	[27.9 - 32.8%]	0.1408	0.12	2.83
Aeromonas_hydrophila_YL17	Aeromonas_sp._FDAARGOS_1417	30.3	[28 - 32.8%]	0.1403	0.12	2.93
Aeromonas_hydrophila_YL17	Aeromonas_sp._FDAARGOS_1404	30.2	[27.9 - 32.7%]	0.1408	0.12	3.17
Aeromonas_hydrophila_YL17	Aeromonas_sp._FDAARGOS_1403	76.5	[73.5 - 79.3%]	0.0275	87.46	0.25
Aeromonas_hydrophila_YL17	Aeromonas_sp._FDAARGOS_1416	30.4	[28 - 32.9%]	0.1399	0.12	2.85
Aeromonas_hydrophila_YL17	Aeromonas_sp._FDAARGOS_1405	30.1	[27.7 - 32.6%]	0.1417	0.11	3.07
Aeromonas_hydrophila_YL17	Aeromonas_sp._FDAARGOS_1415	33.2	[30.8 - 35.7%]	0.1262	0.36	0.64
Aeromonas_hydrophila_YL17	Aeromonas_sp._FDAARGOS_1406	32.7	[30.3 - 35.2%]	0.1286	0.3	0.5
Aeromonas_hydrophila_YL17	Aeromonas_sp._FDAARGOS_1418	32.5	[30.1 - 35%]	0.1295	0.28	0.06
Aeromonas_hydrophila_YL17	Aeromonas_sp._FDAARGOS_1408	76	[73 - 78.8%]	0.0282	86.89	0.08
Aeromonas_hydrophila_YL17	Aeromonas_sp._FDAARGOS_1409	33	[30.6 - 35.5%]	0.1271	0.33	1.25
Aeromonas_hydrophila_YL17	Aeromonas_sp._FDAARGOS_1407	31.4	[29 - 33.9%]	0.1348	0.18	1.93
Aeromonas_hydrophila_YL17	Aeromonas_sp._FDAARGOS_1410	30.9	[28.5 - 33.4%]	0.1372	0.15	2.61
Aeromonas_hydrophila_YL17	Aeromonas_sanarellii_NS1	33.3	[30.8 - 35.8%]	0.1258	0.37	0.11
Aeromonas_hydrophila_YL17	Aeromonas_enteropelogenes_FDAARGOS_1509	31.2	[28.8 - 33.7%]	0.136	0.17	1.99
Aeromonas_hydrophila_YL17	Aeromonas_dhakensis_71431	75.7	[72.6 - 78.4%]	0.0286	86.51	0.11
Aeromonas_hydrophila_YL17	Aeromonas_hydrophila_71339	50.5	[47.9 - 53.2%]	0.0704	20.58	0.22
Aeromonas_hydrophila_YL17	Aeromonas_hydrophila_71317	50.7	[48 - 53.3%]	0.0701	20.96	0.07
Aeromonas_hydrophila_YL17	Aeromonas_hydrophila_Ah27	50.6	[48 - 53.2%]	0.0703	20.79	0.86
Aeromonas_hydrophila_YL17	Aeromonas_hydrophila_LP0103	50.4	[47.8 - 53%]	0.0707	20.2	0.71
Aeromonas_hydrophila_YL17	Aeromonas_hydrophila_AC185	50.7	[48.1 - 53.4%]	0.07	21.12	0.29
Aeromonas_hydrophila_YL17	Aeromonas_hydrophila_AC133	50.8	[48.1 - 53.4%]	0.0699	21.26	0.72
Aeromonas_hydrophila_YL17	Aeromonas_hydrophila_A008N2	50.4	[47.8 - 53%]	0.0707	20.21	0.05
Aeromonas_hydrophila_YL17	Aeromonas_hydrophila_Ah2111	50.7	[48 - 53.3%]	0.0701	20.93	0.55
Aeromonas_hydrophila_YL17	Aeromonas_australiensis_Isolate4	31.3	[28.9 - 33.8%]	0.1355	0.18	0.57
Aeromonas_hydrophila_AL09-71	Aeromonas_schubertii_WL1483	23.5	[21.2 - 25.9%]	0.1863	0	0.67
Aeromonas_hydrophila_AL09-71	Aeromonas_hydrophila_3206	73	[70 - 75.8%]	0.032	83.16	0.76
Aeromonas_hydrophila_AL09-71	Aeromonas_hydrophila_2359	70.9	[67.9 - 73.8%]	0.0348	79.97	0.18
Aeromonas_hydrophila_AL09-71	CP044060.1	30.5	[28.1 - 33%]	0.1395	0.13	1.96
Aeromonas_hydrophila_AL09-71	Aeromonas_salmonicida_SRW-OG1	32.1	[29.7 - 34.6%]	0.1313	0.24	1.79
Aeromonas_hydrophila_AL09-71	Aeromonas_hydrophila_B11	51.1	[48.4 - 53.7%]	0.0692	22.1	0.93
Aeromonas_hydrophila_AL09-71	Aeromonas_hydrophila_3924	73.6	[70.5 - 76.4%]	0.0313	83.92	0.56
Aeromonas_hydrophila_AL09-71	Aeromonas_jandaei_FDAARGOS_986	31.2	[28.8 - 33.7%]	0.1358	0.17	1.78
Aeromonas_hydrophila_AL09-71	Aeromonas_rivuli_20-VB00005	25.5	[23.1 - 27.9%]	0.1707	0.01	0.89
Aeromonas_hydrophila_AL09-71	Aeromonas_hydrophila_ATCC_7966	73	[70 - 75.8%]	0.0321	83.11	0.73
Aeromonas_hydrophila_AL09-71	Aeromonas_hydrophila_ML09-119	100	[99.9 - 100%]	0.0001	98.29	0
Aeromonas_hydrophila_AL09-71	Aeromonas_hydrophila_GSH8-2	72.7	[69.7 - 75.5%]	0.0325	82.69	0.26
Aeromonas_hydrophila_AL09-71	Aeromonas_sp._WP2-W18-CRE-05	32.1	[29.7 - 34.6%]	0.1311	0.24	0.33
Aeromonas_hydrophila_AL09-71	Aeromonas_hydrophila_WP7-S18-ESBL-06	71.8	[68.8 - 74.7%]	0.0336	81.42	0.4
Aeromonas_hydrophila_AL09-71	Aeromonas_hydrophila_WP8-S18-ESBL-02	72.7	[69.7 - 75.5%]	0.0325	82.69	0.26
Aeromonas_hydrophila_AL09-71	Aeromonas_caviae_WP8-S18-ESBL-04	32.3	[29.9 - 34.8%]	0.1302	0.26	0.83
Aeromonas_hydrophila_AL09-71	Aeromonas_hydrophila_KAM330	73	[70 - 75.8%]	0.0321	83.12	0.11
Aeromonas_hydrophila_AL09-71	Aeromonas_hydrophila_NZ_AP024234	72.8	[69.8 - 75.6%]	0.0323	82.89	0.19
Aeromonas_hydrophila_AL09-71	Aeromonas_hydrophila_NUITM-VA1	72.9	[69.8 - 75.7%]	0.0322	82.94	0.26
Aeromonas_hydrophila_AL09-71	Aeromonas_hydrophila_4AK4	31.3	[28.9 - 33.8%]	0.1353	0.18	1.19
Aeromonas_hydrophila_AL09-71	Aeromonas_hydrophila_NJ-35	99.1	[98.6 - 99.4%]	0.0017	98.07	0.31
Aeromonas_hydrophila_AL09-71	Aeromonas_hydrophila_YL17	50.7	[48 - 53.3%]	0.0701	20.95	0.81
Aeromonas_hydrophila_AL09-71	Aeromonas_hydrophila_AL09-71	100	[100 - NaN%]	0	98.3	0
Aeromonas_hydrophila_AL09-71	Aeromonas_hydrophila_PC-104A	100	[100 - 100%]	0	98.3	0
Aeromonas_hydrophila_AL09-71	Aeromonas_hydrophila_AL06-06	72.7	[69.7 - 75.5%]	0.0325	82.68	0.57
Aeromonas_hydrophila_AL09-71	Aeromonas_hydrophila_AH10	73.5	[70.5 - 76.4%]	0.0313	83.9	0.33
Aeromonas_hydrophila_AL09-71	Aeromonas_hydrophila_JBN2301	99.4	[99 - 99.6%]	0.0012	98.14	0.05
Aeromonas_hydrophila_AL09-71	Aeromonas_hydrophila_D4	99.6	[99.4 - 99.8%]	0.0008	98.2	0.02
Aeromonas_hydrophila_AL09-71	Aeromonas_hydrophila_AHNIH1	72.8	[69.8 - 75.6%]	0.0323	82.83	0.36
Aeromonas_hydrophila_AL09-71	Aeromonas_hydrophila_GYK1	99.3	[98.9 - 99.5%]	0.0013	98.12	0
Aeromonas_hydrophila_AL09-71	Aeromonas_hydrophila_ZYAH72	99.6	[99.3 - 99.7%]	0.0009	98.18	0.14
Aeromonas_hydrophila_AL09-71	Aeromonas_hydrophila_ZYAH75	72.9	[69.9 - 75.7%]	0.0322	82.97	0.52
Aeromonas_hydrophila_AL09-71	Aeromonas_hydrophila_MX16A	72.4	[69.4 - 75.2%]	0.0328	82.31	0.76
Aeromonas_hydrophila_AL09-71	Aeromonas_sp._CU5	29.4	[27 - 31.9%]	0.1455	0.08	2.93
Aeromonas_hydrophila_AL09-71	Aeromonas_sp._CA23	35.9	[33.4 - 38.4%]	0.1146	0.87	0.65
Aeromonas_hydrophila_AL09-71	Aeromonas_sp._ASNIH5	32.6	[30.2 - 35.1%]	0.129	0.29	0.94
Aeromonas_hydrophila_AL09-71	Aeromonas_sp._ASNIH4	71.8	[68.8 - 74.7%]	0.0336	81.44	0.17
Aeromonas_hydrophila_AL09-71	Aeromonas_sp._ASNIH3	32.2	[29.8 - 34.7%]	0.1309	0.25	0.73
Aeromonas_hydrophila_AL09-71	Aeromonas_sp._ASNIH7	32.4	[29.9 - 34.9%]	0.13	0.27	0.02
Aeromonas_hydrophila_AL09-71	Aeromonas_sp._ASNIH2	32.4	[29.9 - 34.9%]	0.1301	0.27	0.41
Aeromonas_hydrophila_AL09-71	Aeromonas_hydrophila_KN-Mc-1R2	72.7	[69.7 - 75.6%]	0.0324	82.77	0.2
Aeromonas_hydrophila_AL09-71	Aeromonas_rivipollensis_KN-Mc-11N1	31.2	[28.8 - 33.7%]	0.1358	0.17	1.06
Aeromonas_hydrophila_AL09-71	Aeromonas_hydrophila_WCHAH045096	73.2	[70.1 - 76%]	0.0319	83.36	0.26
Aeromonas_hydrophila_AL09-71	Aeromonas_hydrophila_WCX23_NZ_CP038463	72.7	[69.7 - 75.5%]	0.0324	82.73	0.08
Aeromonas_hydrophila_AL09-71	Aeromonas_hydrophila_23-C-23	72.7	[69.7 - 75.6%]	0.0324	82.78	0.02
Aeromonas_hydrophila_AL09-71	Aeromonas_sp._2692-1	72.6	[69.6 - 75.4%]	0.0326	82.59	0.43
Aeromonas_hydrophila_AL09-71	Aeromonas_sp._1805	72	[69 - 74.9%]	0.0333	81.73	0.46
Aeromonas_hydrophila_AL09-71	Aeromonas_simiae_A6	23.1	[20.8 - 25.6%]	0.1893	0	0.26
Aeromonas_hydrophila_AL09-71	Aeromonas_hydrophila_Aer_Brac66	73.6	[70.6 - 76.4%]	0.0312	84.02	0.65
Aeromonas_hydrophila_AL09-71	Aeromonas_hydrophila_Aer_Pi25.1HTAS	72.2	[69.2 - 75.1%]	0.0331	82.02	0.41
Aeromonas_hydrophila_AL09-71	Aeromonas_hydrophila_Aer_Brac14A	73.5	[70.5 - 76.3%]	0.0314	83.89	0.65
Aeromonas_hydrophila_AL09-71	Aeromonas_hydrophila_HX-3	73.7	[70.7 - 76.5%]	0.0311	84.16	0.19
Aeromonas_hydrophila_AL09-71	Aeromonas_hydrophila_LHW39	99.6	[99.4 - 99.8%]	0.0008	98.2	0.02
Aeromonas_hydrophila_AL09-71	Aeromonas_hydrophila_Brac6	73.5	[70.5 - 76.3%]	0.0314	83.84	0.64
Aeromonas_hydrophila_AL09-71	Aeromonas_hydrophila_OnP3.1	73.5	[70.5 - 76.3%]	0.0314	83.82	0.64
Aeromonas_hydrophila_AL09-71	Aeromonas_hydrophila_NEB724	31	[28.6 - 33.6%]	0.1366	0.16	0.85
Aeromonas_hydrophila_AL09-71	Aeromonas_hydrophila_4960	73	[70 - 75.9%]	0.032	83.21	0.63
Aeromonas_hydrophila_AL09-71	Aeromonas_hydrophila_3019	71.6	[68.5 - 74.4%]	0.034	80.97	0.13
Aeromonas_hydrophila_AL09-71	Aeromonas_hydrophila_RM8376	73	[70 - 75.8%]	0.032	83.18	0.8
Aeromonas_hydrophila_AL09-71	Aeromonas_hydrophila_FDAARGOS_916	73	[70 - 75.8%]	0.032	83.18	0.8
Aeromonas_hydrophila_AL09-71	Aeromonas_allosaccharophila_FDAARGOS_933	30.8	[28.4 - 33.3%]	0.1381	0.14	1.98
Aeromonas_hydrophila_AL09-71	Aeromonas_media_TR3_1	31.6	[29.2 - 34.1%]	0.1338	0.2	0.4
Aeromonas_hydrophila_AL09-71	Aeromonas_sp._FDAARGOS_1402	32.2	[29.8 - 34.7%]	0.1308	0.25	0.53
Aeromonas_hydrophila_AL09-71	Aeromonas_sp._FDAARGOS_1419	30.7	[28.3 - 33.2%]	0.1385	0.14	1.96
Aeromonas_hydrophila_AL09-71	Aeromonas_sp._FDAARGOS_1414	30.7	[28.3 - 33.2%]	0.1382	0.14	2.25
Aeromonas_hydrophila_AL09-71	Aeromonas_sp._FDAARGOS_1411	30.7	[28.3 - 33.2%]	0.1383	0.14	2.02
Aeromonas_hydrophila_AL09-71	Aeromonas_sp._FDAARGOS_1417	30.6	[28.2 - 33.1%]	0.139	0.13	2.13
Aeromonas_hydrophila_AL09-71	Aeromonas_sp._FDAARGOS_1404	30.8	[28.4 - 33.3%]	0.1378	0.15	2.37
Aeromonas_hydrophila_AL09-71	Aeromonas_sp._FDAARGOS_1403	50.6	[48 - 53.2%]	0.0702	20.81	1.06
Aeromonas_hydrophila_AL09-71	Aeromonas_sp._FDAARGOS_1416	30.8	[28.4 - 33.3%]	0.138	0.14	2.04
Aeromonas_hydrophila_AL09-71	Aeromonas_sp._FDAARGOS_1405	30.6	[28.2 - 33.1%]	0.1391	0.13	2.27
Aeromonas_hydrophila_AL09-71	Aeromonas_sp._FDAARGOS_1415	32.2	[29.8 - 34.7%]	0.131	0.25	1.45
Aeromonas_hydrophila_AL09-71	Aeromonas_sp._FDAARGOS_1406	32.3	[29.9 - 34.8%]	0.1302	0.26	0.3
Aeromonas_hydrophila_AL09-71	Aeromonas_sp._FDAARGOS_1418	32.1	[29.7 - 34.6%]	0.1312	0.24	0.87
Aeromonas_hydrophila_AL09-71	Aeromonas_sp._FDAARGOS_1408	50.7	[48 - 53.3%]	0.0701	21.03	0.73
Aeromonas_hydrophila_AL09-71	Aeromonas_sp._FDAARGOS_1409	32.7	[30.3 - 35.2%]	0.1285	0.3	2.06
Aeromonas_hydrophila_AL09-71	Aeromonas_sp._FDAARGOS_1407	30.2	[27.8 - 32.7%]	0.1409	0.12	1.12
Aeromonas_hydrophila_AL09-71	Aeromonas_sp._FDAARGOS_1410	31.1	[28.7 - 33.6%]	0.1362	0.17	1.8
Aeromonas_hydrophila_AL09-71	Aeromonas_sanarellii_NS1	32.9	[30.4 - 35.4%]	0.1277	0.32	0.7
Aeromonas_hydrophila_AL09-71	Aeromonas_enteropelogenes_FDAARGOS_1509	30.2	[27.8 - 32.7%]	0.1412	0.11	1.18
Aeromonas_hydrophila_AL09-71	Aeromonas_dhakensis_71431	50.9	[48.3 - 53.5%]	0.0696	21.67	0.91
Aeromonas_hydrophila_AL09-71	Aeromonas_hydrophila_71339	71.8	[68.7 - 74.6%]	0.0337	81.3	0.59
Aeromonas_hydrophila_AL09-71	Aeromonas_hydrophila_71317	73.9	[70.9 - 76.7%]	0.0309	84.4	0.88
Aeromonas_hydrophila_AL09-71	Aeromonas_hydrophila_Ah27	99.3	[98.9 - 99.6%]	0.0013	98.13	0.06
Aeromonas_hydrophila_AL09-71	Aeromonas_hydrophila_LP0103	73.6	[70.5 - 76.4%]	0.0313	83.92	0.1
Aeromonas_hydrophila_AL09-71	Aeromonas_hydrophila_AC185	72.5	[69.4 - 75.3%]	0.0328	82.36	0.52
Aeromonas_hydrophila_AL09-71	Aeromonas_hydrophila_AC133	99.2	[98.8 - 99.5%]	0.0014	98.11	0.08
Aeromonas_hydrophila_AL09-71	Aeromonas_hydrophila_A008N2	72.4	[69.4 - 75.2%]	0.0328	82.31	0.76
Aeromonas_hydrophila_AL09-71	Aeromonas_hydrophila_Ah2111	72.6	[69.6 - 75.4%]	0.0326	82.54	0.25
Aeromonas_hydrophila_AL09-71	Aeromonas_australiensis_Isolate4	31.4	[29 - 33.9%]	0.1346	0.19	0.23
Aeromonas_hydrophila_PC-104A	Aeromonas_schubertii_WL1483	23.5	[21.2 - 25.9%]	0.1863	0	0.67
Aeromonas_hydrophila_PC-104A	Aeromonas_hydrophila_3206	73	[70 - 75.8%]	0.032	83.17	0.76
Aeromonas_hydrophila_PC-104A	Aeromonas_hydrophila_2359	70.9	[67.9 - 73.8%]	0.0348	79.97	0.18
Aeromonas_hydrophila_PC-104A	CP044060.1	30.5	[28.1 - 33%]	0.1395	0.13	1.96
Aeromonas_hydrophila_PC-104A	Aeromonas_salmonicida_SRW-OG1	32.1	[29.7 - 34.6%]	0.1313	0.24	1.79
Aeromonas_hydrophila_PC-104A	Aeromonas_hydrophila_B11	51	[48.4 - 53.7%]	0.0693	22.07	0.93
Aeromonas_hydrophila_PC-104A	Aeromonas_hydrophila_3924	73.6	[70.6 - 76.4%]	0.0313	83.94	0.56
Aeromonas_hydrophila_PC-104A	Aeromonas_jandaei_FDAARGOS_986	31.2	[28.8 - 33.7%]	0.1358	0.17	1.78
Aeromonas_hydrophila_PC-104A	Aeromonas_rivuli_20-VB00005	25.5	[23.1 - 27.9%]	0.1707	0.01	0.89
Aeromonas_hydrophila_PC-104A	Aeromonas_hydrophila_ATCC_7966	73	[70 - 75.8%]	0.0321	83.14	0.73
Aeromonas_hydrophila_PC-104A	Aeromonas_hydrophila_ML09-119	100	[99.9 - 100%]	0.0001	98.28	0
Aeromonas_hydrophila_PC-104A	Aeromonas_hydrophila_GSH8-2	72.7	[69.7 - 75.5%]	0.0325	82.68	0.26
Aeromonas_hydrophila_PC-104A	Aeromonas_sp._WP2-W18-CRE-05	32.1	[29.7 - 34.6%]	0.1312	0.24	0.33
Aeromonas_hydrophila_PC-104A	Aeromonas_hydrophila_WP7-S18-ESBL-06	71.8	[68.8 - 74.7%]	0.0336	81.41	0.4
Aeromonas_hydrophila_PC-104A	Aeromonas_hydrophila_WP8-S18-ESBL-02	72.7	[69.7 - 75.5%]	0.0325	82.68	0.26
Aeromonas_hydrophila_PC-104A	Aeromonas_caviae_WP8-S18-ESBL-04	32.3	[29.9 - 34.8%]	0.1302	0.26	0.83
Aeromonas_hydrophila_PC-104A	Aeromonas_hydrophila_KAM330	73	[70 - 75.8%]	0.0321	83.12	0.11
Aeromonas_hydrophila_PC-104A	Aeromonas_hydrophila_NZ_AP024234	72.8	[69.8 - 75.6%]	0.0323	82.89	0.19
Aeromonas_hydrophila_PC-104A	Aeromonas_hydrophila_NUITM-VA1	72.9	[69.8 - 75.7%]	0.0322	82.95	0.26
Aeromonas_hydrophila_PC-104A	Aeromonas_hydrophila_4AK4	31.3	[28.9 - 33.8%]	0.1353	0.18	1.19
Aeromonas_hydrophila_PC-104A	Aeromonas_hydrophila_NJ-35	99.1	[98.5 - 99.4%]	0.0017	98.07	0.31
Aeromonas_hydrophila_PC-104A	Aeromonas_hydrophila_YL17	50.7	[48 - 53.3%]	0.0701	20.97	0.81
Aeromonas_hydrophila_PC-104A	Aeromonas_hydrophila_AL09-71	100	[100 - 100%]	0	98.3	0
Aeromonas_hydrophila_PC-104A	Aeromonas_hydrophila_PC-104A	100	[100 - NaN%]	0	98.3	0
Aeromonas_hydrophila_PC-104A	Aeromonas_hydrophila_AL06-06	72.7	[69.7 - 75.5%]	0.0325	82.69	0.57
Aeromonas_hydrophila_PC-104A	Aeromonas_hydrophila_AH10	73.6	[70.5 - 76.4%]	0.0313	83.91	0.33
Aeromonas_hydrophila_PC-104A	Aeromonas_hydrophila_JBN2301	99.4	[99 - 99.6%]	0.0012	98.14	0.05
Aeromonas_hydrophila_PC-104A	Aeromonas_hydrophila_D4	99.6	[99.4 - 99.8%]	0.0008	98.2	0.02
Aeromonas_hydrophila_PC-104A	Aeromonas_hydrophila_AHNIH1	72.8	[69.8 - 75.6%]	0.0323	82.84	0.36
Aeromonas_hydrophila_PC-104A	Aeromonas_hydrophila_GYK1	99.3	[98.8 - 99.5%]	0.0014	98.12	0
Aeromonas_hydrophila_PC-104A	Aeromonas_hydrophila_ZYAH72	99.6	[99.3 - 99.7%]	0.0009	98.18	0.14
Aeromonas_hydrophila_PC-104A	Aeromonas_hydrophila_ZYAH75	72.8	[69.8 - 75.7%]	0.0323	82.92	0.52
Aeromonas_hydrophila_PC-104A	Aeromonas_hydrophila_MX16A	72.4	[69.4 - 75.2%]	0.0328	82.3	0.76
Aeromonas_hydrophila_PC-104A	Aeromonas_sp._CU5	29.4	[27.1 - 31.9%]	0.1453	0.08	2.93
Aeromonas_hydrophila_PC-104A	Aeromonas_sp._CA23	35.9	[33.4 - 38.4%]	0.1146	0.86	0.65
Aeromonas_hydrophila_PC-104A	Aeromonas_sp._ASNIH5	32.6	[30.2 - 35.1%]	0.129	0.29	0.94
Aeromonas_hydrophila_PC-104A	Aeromonas_sp._ASNIH4	71.8	[68.8 - 74.7%]	0.0336	81.43	0.17
Aeromonas_hydrophila_PC-104A	Aeromonas_sp._ASNIH3	32.2	[29.8 - 34.7%]	0.1309	0.25	0.72
Aeromonas_hydrophila_PC-104A	Aeromonas_sp._ASNIH7	32.4	[29.9 - 34.9%]	0.1301	0.27	0.02
Aeromonas_hydrophila_PC-104A	Aeromonas_sp._ASNIH2	32.4	[29.9 - 34.9%]	0.1301	0.27	0.41
Aeromonas_hydrophila_PC-104A	Aeromonas_hydrophila_KN-Mc-1R2	72.7	[69.7 - 75.6%]	0.0324	82.76	0.2
Aeromonas_hydrophila_PC-104A	Aeromonas_rivipollensis_KN-Mc-11N1	31.2	[28.8 - 33.7%]	0.1358	0.17	1.06
Aeromonas_hydrophila_PC-104A	Aeromonas_hydrophila_WCHAH045096	73.2	[70.1 - 76%]	0.0318	83.38	0.26
Aeromonas_hydrophila_PC-104A	Aeromonas_hydrophila_WCX23_NZ_CP038463	72.7	[69.7 - 75.5%]	0.0324	82.75	0.08
Aeromonas_hydrophila_PC-104A	Aeromonas_hydrophila_23-C-23	72.8	[69.7 - 75.6%]	0.0324	82.8	0.02
Aeromonas_hydrophila_PC-104A	Aeromonas_sp._2692-1	72.6	[69.6 - 75.4%]	0.0326	82.57	0.43
Aeromonas_hydrophila_PC-104A	Aeromonas_sp._1805	72	[69 - 74.9%]	0.0333	81.73	0.46
Aeromonas_hydrophila_PC-104A	Aeromonas_simiae_A6	23.1	[20.8 - 25.6%]	0.1892	0	0.26
Aeromonas_hydrophila_PC-104A	Aeromonas_hydrophila_Aer_Brac66	73.6	[70.6 - 76.4%]	0.0312	84.03	0.65
Aeromonas_hydrophila_PC-104A	Aeromonas_hydrophila_Aer_Pi25.1HTAS	72.2	[69.2 - 75.1%]	0.0331	82.03	0.41
Aeromonas_hydrophila_PC-104A	Aeromonas_hydrophila_Aer_Brac14A	73.5	[70.5 - 76.4%]	0.0313	83.9	0.65
Aeromonas_hydrophila_PC-104A	Aeromonas_hydrophila_HX-3	73.7	[70.7 - 76.5%]	0.0311	84.16	0.19
Aeromonas_hydrophila_PC-104A	Aeromonas_hydrophila_LHW39	99.6	[99.4 - 99.8%]	0.0008	98.19	0.02
Aeromonas_hydrophila_PC-104A	Aeromonas_hydrophila_Brac6	73.5	[70.5 - 76.3%]	0.0314	83.84	0.64
Aeromonas_hydrophila_PC-104A	Aeromonas_hydrophila_OnP3.1	73.5	[70.5 - 76.3%]	0.0314	83.83	0.64
Aeromonas_hydrophila_PC-104A	Aeromonas_hydrophila_NEB724	31	[28.6 - 33.6%]	0.1366	0.16	0.85
Aeromonas_hydrophila_PC-104A	Aeromonas_hydrophila_4960	73	[70 - 75.9%]	0.032	83.2	0.63
Aeromonas_hydrophila_PC-104A	Aeromonas_hydrophila_3019	71.5	[68.5 - 74.4%]	0.034	80.96	0.13
Aeromonas_hydrophila_PC-104A	Aeromonas_hydrophila_RM8376	73	[70 - 75.8%]	0.032	83.18	0.79
Aeromonas_hydrophila_PC-104A	Aeromonas_hydrophila_FDAARGOS_916	73	[70 - 75.8%]	0.032	83.18	0.79
Aeromonas_hydrophila_PC-104A	Aeromonas_allosaccharophila_FDAARGOS_933	30.8	[28.4 - 33.3%]	0.1381	0.14	1.98
Aeromonas_hydrophila_PC-104A	Aeromonas_media_TR3_1	31.6	[29.2 - 34.1%]	0.1338	0.2	0.4
Aeromonas_hydrophila_PC-104A	Aeromonas_sp._FDAARGOS_1402	32.2	[29.8 - 34.7%]	0.1308	0.25	0.53
Aeromonas_hydrophila_PC-104A	Aeromonas_sp._FDAARGOS_1419	30.7	[28.3 - 33.2%]	0.1385	0.14	1.96
Aeromonas_hydrophila_PC-104A	Aeromonas_sp._FDAARGOS_1414	30.7	[28.3 - 33.2%]	0.1381	0.14	2.25
Aeromonas_hydrophila_PC-104A	Aeromonas_sp._FDAARGOS_1411	30.7	[28.3 - 33.2%]	0.1383	0.14	2.02
Aeromonas_hydrophila_PC-104A	Aeromonas_sp._FDAARGOS_1417	30.6	[28.2 - 33.1%]	0.139	0.13	2.13
Aeromonas_hydrophila_PC-104A	Aeromonas_sp._FDAARGOS_1404	30.8	[28.4 - 33.3%]	0.1378	0.15	2.37
Aeromonas_hydrophila_PC-104A	Aeromonas_sp._FDAARGOS_1403	50.6	[48 - 53.2%]	0.0702	20.81	1.06
Aeromonas_hydrophila_PC-104A	Aeromonas_sp._FDAARGOS_1416	30.8	[28.4 - 33.3%]	0.138	0.14	2.04
Aeromonas_hydrophila_PC-104A	Aeromonas_sp._FDAARGOS_1405	30.6	[28.2 - 33.1%]	0.1391	0.13	2.27
Aeromonas_hydrophila_PC-104A	Aeromonas_sp._FDAARGOS_1415	32.2	[29.8 - 34.7%]	0.131	0.25	1.45
Aeromonas_hydrophila_PC-104A	Aeromonas_sp._FDAARGOS_1406	32.3	[29.9 - 34.8%]	0.1302	0.26	0.3
Aeromonas_hydrophila_PC-104A	Aeromonas_sp._FDAARGOS_1418	32.1	[29.7 - 34.6%]	0.1312	0.24	0.87
Aeromonas_hydrophila_PC-104A	Aeromonas_sp._FDAARGOS_1408	50.7	[48 - 53.3%]	0.0701	21.01	0.73
Aeromonas_hydrophila_PC-104A	Aeromonas_sp._FDAARGOS_1409	32.7	[30.3 - 35.2%]	0.1285	0.3	2.06
Aeromonas_hydrophila_PC-104A	Aeromonas_sp._FDAARGOS_1407	30.2	[27.8 - 32.7%]	0.1409	0.12	1.13
Aeromonas_hydrophila_PC-104A	Aeromonas_sp._FDAARGOS_1410	31.1	[28.7 - 33.6%]	0.1362	0.17	1.8
Aeromonas_hydrophila_PC-104A	Aeromonas_sanarellii_NS1	32.9	[30.4 - 35.4%]	0.1277	0.32	0.7
Aeromonas_hydrophila_PC-104A	Aeromonas_enteropelogenes_FDAARGOS_1509	30.2	[27.8 - 32.7%]	0.1412	0.11	1.18
Aeromonas_hydrophila_PC-104A	Aeromonas_dhakensis_71431	50.9	[48.3 - 53.5%]	0.0696	21.67	0.91
Aeromonas_hydrophila_PC-104A	Aeromonas_hydrophila_71339	71.8	[68.7 - 74.6%]	0.0337	81.3	0.59
Aeromonas_hydrophila_PC-104A	Aeromonas_hydrophila_71317	73.9	[70.9 - 76.7%]	0.0308	84.41	0.88
Aeromonas_hydrophila_PC-104A	Aeromonas_hydrophila_Ah27	99.3	[98.9 - 99.6%]	0.0013	98.13	0.06
Aeromonas_hydrophila_PC-104A	Aeromonas_hydrophila_LP0103	73.6	[70.5 - 76.4%]	0.0313	83.92	0.1
Aeromonas_hydrophila_PC-104A	Aeromonas_hydrophila_AC185	72.5	[69.4 - 75.3%]	0.0328	82.37	0.52
Aeromonas_hydrophila_PC-104A	Aeromonas_hydrophila_AC133	99.2	[98.8 - 99.5%]	0.0014	98.11	0.08
Aeromonas_hydrophila_PC-104A	Aeromonas_hydrophila_A008N2	72.4	[69.4 - 75.2%]	0.0328	82.3	0.76
Aeromonas_hydrophila_PC-104A	Aeromonas_hydrophila_Ah2111	72.6	[69.6 - 75.4%]	0.0326	82.53	0.25
Aeromonas_hydrophila_PC-104A	Aeromonas_australiensis_Isolate4	31.4	[29 - 33.9%]	0.1346	0.19	0.23
Aeromonas_hydrophila_AL06-06	Aeromonas_schubertii_WL1483	23.3	[21 - 25.7%]	0.1881	0	0.1
Aeromonas_hydrophila_AL06-06	Aeromonas_hydrophila_3206	72.6	[69.6 - 75.4%]	0.0326	82.56	0.2
Aeromonas_hydrophila_AL06-06	Aeromonas_hydrophila_2359	72.3	[69.3 - 75.1%]	0.033	82.16	0.38
Aeromonas_hydrophila_AL06-06	CP044060.1	30.6	[28.2 - 33.1%]	0.1389	0.13	2.52
Aeromonas_hydrophila_AL06-06	Aeromonas_salmonicida_SRW-OG1	32	[29.6 - 34.5%]	0.132	0.23	2.35
Aeromonas_hydrophila_AL06-06	Aeromonas_hydrophila_B11	51	[48.4 - 53.7%]	0.0693	22.06	0.37
Aeromonas_hydrophila_AL06-06	Aeromonas_hydrophila_3924	73.8	[70.8 - 76.6%]	0.031	84.28	0.01
Aeromonas_hydrophila_AL06-06	Aeromonas_jandaei_FDAARGOS_986	30.8	[28.4 - 33.3%]	0.1377	0.15	2.35
Aeromonas_hydrophila_AL06-06	Aeromonas_rivuli_20-VB00005	25.4	[23.1 - 27.9%]	0.1711	0.01	1.46
Aeromonas_hydrophila_AL06-06	Aeromonas_hydrophila_ATCC_7966	74.4	[71.4 - 77.2%]	0.0302	85.01	0.16
Aeromonas_hydrophila_AL06-06	Aeromonas_hydrophila_ML09-119	72.7	[69.7 - 75.6%]	0.0324	82.76	0.57
Aeromonas_hydrophila_AL06-06	Aeromonas_hydrophila_GSH8-2	75.1	[72.1 - 77.9%]	0.0294	85.82	0.31
Aeromonas_hydrophila_AL06-06	Aeromonas_sp._WP2-W18-CRE-05	32.1	[29.7 - 34.6%]	0.1315	0.24	0.23
Aeromonas_hydrophila_AL06-06	Aeromonas_hydrophila_WP7-S18-ESBL-06	74.1	[71.1 - 76.9%]	0.0307	84.6	0.17
Aeromonas_hydrophila_AL06-06	Aeromonas_hydrophila_WP8-S18-ESBL-02	75.1	[72.1 - 77.9%]	0.0294	85.82	0.31
Aeromonas_hydrophila_AL06-06	Aeromonas_caviae_WP8-S18-ESBL-04	32.4	[30 - 35%]	0.1296	0.27	0.27
Aeromonas_hydrophila_AL06-06	Aeromonas_hydrophila_KAM330	73.1	[70 - 75.9%]	0.032	83.23	0.46
Aeromonas_hydrophila_AL06-06	Aeromonas_hydrophila_NZ_AP024234	74.4	[71.4 - 77.2%]	0.0303	84.99	0.38
Aeromonas_hydrophila_AL06-06	Aeromonas_hydrophila_NUITM-VA1	74	[71 - 76.8%]	0.0308	84.49	0.31
Aeromonas_hydrophila_AL06-06	Aeromonas_hydrophila_4AK4	31.2	[28.8 - 33.7%]	0.1357	0.17	0.63
Aeromonas_hydrophila_AL06-06	Aeromonas_hydrophila_NJ-35	72.4	[69.4 - 75.2%]	0.0328	82.28	0.87
Aeromonas_hydrophila_AL06-06	Aeromonas_hydrophila_YL17	50.8	[48.2 - 53.5%]	0.0698	21.4	0.24
Aeromonas_hydrophila_AL06-06	Aeromonas_hydrophila_AL09-71	72.7	[69.7 - 75.5%]	0.0325	82.68	0.57
Aeromonas_hydrophila_AL06-06	Aeromonas_hydrophila_PC-104A	72.7	[69.7 - 75.5%]	0.0325	82.69	0.57
Aeromonas_hydrophila_AL06-06	Aeromonas_hydrophila_AL06-06	100	[100 - NaN%]	0	98.3	0
Aeromonas_hydrophila_AL06-06	Aeromonas_hydrophila_AH10	74.6	[71.6 - 77.4%]	0.03	85.27	0.24
Aeromonas_hydrophila_AL06-06	Aeromonas_hydrophila_JBN2301	72.3	[69.3 - 75.2%]	0.0329	82.16	0.61
Aeromonas_hydrophila_AL06-06	Aeromonas_hydrophila_D4	72.6	[69.6 - 75.4%]	0.0326	82.58	0.59
Aeromonas_hydrophila_AL06-06	Aeromonas_hydrophila_AHNIH1	74.9	[71.8 - 77.6%]	0.0297	85.58	0.21
Aeromonas_hydrophila_AL06-06	Aeromonas_hydrophila_GYK1	72.8	[69.8 - 75.6%]	0.0323	82.9	0.57
Aeromonas_hydrophila_AL06-06	Aeromonas_hydrophila_ZYAH72	72.3	[69.3 - 75.2%]	0.0329	82.2	0.7
Aeromonas_hydrophila_AL06-06	Aeromonas_hydrophila_ZYAH75	73.7	[70.7 - 76.5%]	0.0312	84.08	0.05
Aeromonas_hydrophila_AL06-06	Aeromonas_hydrophila_MX16A	74.2	[71.2 - 77%]	0.0305	84.73	0.19
Aeromonas_hydrophila_AL06-06	Aeromonas_sp._CU5	29.2	[26.8 - 31.7%]	0.1469	0.07	3.5
Aeromonas_hydrophila_AL06-06	Aeromonas_sp._CA23	35.8	[33.3 - 38.3%]	0.1151	0.83	1.21
Aeromonas_hydrophila_AL06-06	Aeromonas_sp._ASNIH5	32.5	[30 - 35%]	0.1296	0.27	0.38
Aeromonas_hydrophila_AL06-06	Aeromonas_sp._ASNIH4	72.2	[69.2 - 75%]	0.0332	81.93	0.39
Aeromonas_hydrophila_AL06-06	Aeromonas_sp._ASNIH3	32.1	[29.7 - 34.6%]	0.1314	0.24	0.16
Aeromonas_hydrophila_AL06-06	Aeromonas_sp._ASNIH7	32.3	[29.8 - 34.8%]	0.1305	0.26	0.55
Aeromonas_hydrophila_AL06-06	Aeromonas_sp._ASNIH2	32.2	[29.8 - 34.7%]	0.1308	0.25	0.16
Aeromonas_hydrophila_AL06-06	Aeromonas_hydrophila_KN-Mc-1R2	73	[70 - 75.8%]	0.032	83.18	0.37
Aeromonas_hydrophila_AL06-06	Aeromonas_rivipollensis_KN-Mc-11N1	31.2	[28.8 - 33.7%]	0.1357	0.17	0.49
Aeromonas_hydrophila_AL06-06	Aeromonas_hydrophila_WCHAH045096	74.9	[71.9 - 77.7%]	0.0296	85.64	0.31
Aeromonas_hydrophila_AL06-06	Aeromonas_hydrophila_WCX23_NZ_CP038463	71.5	[68.5 - 74.4%]	0.034	80.92	0.65
Aeromonas_hydrophila_AL06-06	Aeromonas_hydrophila_23-C-23	71.6	[68.6 - 74.4%]	0.0339	81.01	0.55
Aeromonas_hydrophila_AL06-06	Aeromonas_sp._2692-1	73.1	[70 - 75.9%]	0.032	83.23	0.14
Aeromonas_hydrophila_AL06-06	Aeromonas_sp._1805	74.7	[71.7 - 77.5%]	0.0299	85.36	0.11
Aeromonas_hydrophila_AL06-06	Aeromonas_simiae_A6	23.3	[21 - 25.8%]	0.1877	0	0.82
Aeromonas_hydrophila_AL06-06	Aeromonas_hydrophila_Aer_Brac66	74.8	[71.8 - 77.6%]	0.0298	85.46	0.08
Aeromonas_hydrophila_AL06-06	Aeromonas_hydrophila_Aer_Pi25.1HTAS	72.7	[69.7 - 75.5%]	0.0324	82.75	0.15
Aeromonas_hydrophila_AL06-06	Aeromonas_hydrophila_Aer_Brac14A	74.6	[71.6 - 77.4%]	0.0299	85.31	0.08
Aeromonas_hydrophila_AL06-06	Aeromonas_hydrophila_HX-3	73.7	[70.7 - 76.5%]	0.0311	84.12	0.38
Aeromonas_hydrophila_AL06-06	Aeromonas_hydrophila_LHW39	72.6	[69.6 - 75.4%]	0.0326	82.56	0.59
Aeromonas_hydrophila_AL06-06	Aeromonas_hydrophila_Brac6	74.7	[71.7 - 77.5%]	0.0299	85.36	0.08
Aeromonas_hydrophila_AL06-06	Aeromonas_hydrophila_OnP3.1	74.7	[71.7 - 77.5%]	0.0299	85.38	0.08
Aeromonas_hydrophila_AL06-06	Aeromonas_hydrophila_NEB724	31.1	[28.7 - 33.6%]	0.1363	0.16	0.28
Aeromonas_hydrophila_AL06-06	Aeromonas_hydrophila_4960	73.5	[70.5 - 76.3%]	0.0314	83.81	0.07
Aeromonas_hydrophila_AL06-06	Aeromonas_hydrophila_3019	72.4	[69.3 - 75.2%]	0.0329	82.22	0.43
Aeromonas_hydrophila_AL06-06	Aeromonas_hydrophila_RM8376	73.4	[70.4 - 76.2%]	0.0316	83.66	0.23
Aeromonas_hydrophila_AL06-06	Aeromonas_hydrophila_FDAARGOS_916	73.4	[70.4 - 76.2%]	0.0316	83.66	0.23
Aeromonas_hydrophila_AL06-06	Aeromonas_allosaccharophila_FDAARGOS_933	30.6	[28.2 - 33.1%]	0.1389	0.13	2.55
Aeromonas_hydrophila_AL06-06	Aeromonas_media_TR3_1	31.6	[29.2 - 34.1%]	0.134	0.2	0.17
Aeromonas_hydrophila_AL06-06	Aeromonas_sp._FDAARGOS_1402	32.3	[29.9 - 34.8%]	0.1303	0.26	0.04
Aeromonas_hydrophila_AL06-06	Aeromonas_sp._FDAARGOS_1419	30.6	[28.3 - 33.2%]	0.1386	0.14	2.53
Aeromonas_hydrophila_AL06-06	Aeromonas_sp._FDAARGOS_1414	30.6	[28.2 - 33.1%]	0.1389	0.13	2.82
Aeromonas_hydrophila_AL06-06	Aeromonas_sp._FDAARGOS_1411	30.6	[28.2 - 33.1%]	0.139	0.13	2.59
Aeromonas_hydrophila_AL06-06	Aeromonas_sp._FDAARGOS_1417	30.5	[28.1 - 33%]	0.1395	0.13	2.69
Aeromonas_hydrophila_AL06-06	Aeromonas_sp._FDAARGOS_1404	30.4	[28 - 32.9%]	0.14	0.12	2.93
Aeromonas_hydrophila_AL06-06	Aeromonas_sp._FDAARGOS_1403	50.8	[48.2 - 53.5%]	0.0697	21.48	0.49
Aeromonas_hydrophila_AL06-06	Aeromonas_sp._FDAARGOS_1416	30.4	[28 - 32.9%]	0.1398	0.13	2.61
Aeromonas_hydrophila_AL06-06	Aeromonas_sp._FDAARGOS_1405	30.5	[28.1 - 33%]	0.1397	0.13	2.83
Aeromonas_hydrophila_AL06-06	Aeromonas_sp._FDAARGOS_1415	32	[29.6 - 34.6%]	0.1315	0.24	0.88
Aeromonas_hydrophila_AL06-06	Aeromonas_sp._FDAARGOS_1406	32.4	[30 - 34.9%]	0.13	0.27	0.26
Aeromonas_hydrophila_AL06-06	Aeromonas_sp._FDAARGOS_1418	32.4	[30 - 34.9%]	0.1298	0.27	0.3
Aeromonas_hydrophila_AL06-06	Aeromonas_sp._FDAARGOS_1408	50.8	[48.2 - 53.4%]	0.0698	21.37	0.16
Aeromonas_hydrophila_AL06-06	Aeromonas_sp._FDAARGOS_1409	32.6	[30.2 - 35.1%]	0.1289	0.29	1.49
Aeromonas_hydrophila_AL06-06	Aeromonas_sp._FDAARGOS_1407	30	[27.6 - 32.5%]	0.1421	0.11	1.69
Aeromonas_hydrophila_AL06-06	Aeromonas_sp._FDAARGOS_1410	30.9	[28.5 - 33.4%]	0.1375	0.15	2.37
Aeromonas_hydrophila_AL06-06	Aeromonas_sanarellii_NS1	32.9	[30.5 - 35.4%]	0.1276	0.32	0.13
Aeromonas_hydrophila_AL06-06	Aeromonas_enteropelogenes_FDAARGOS_1509	29.9	[27.5 - 32.4%]	0.1429	0.1	1.75
Aeromonas_hydrophila_AL06-06	Aeromonas_dhakensis_71431	50.8	[48.2 - 53.5%]	0.0697	21.45	0.35
Aeromonas_hydrophila_AL06-06	Aeromonas_hydrophila_71339	74.1	[71.1 - 76.9%]	0.0306	84.64	0.02
Aeromonas_hydrophila_AL06-06	Aeromonas_hydrophila_71317	73.5	[70.5 - 76.3%]	0.0314	83.82	0.31
Aeromonas_hydrophila_AL06-06	Aeromonas_hydrophila_Ah27	72.5	[69.5 - 75.4%]	0.0327	82.49	0.62
Aeromonas_hydrophila_AL06-06	Aeromonas_hydrophila_LP0103	74.8	[71.7 - 77.5%]	0.0298	85.45	0.47
Aeromonas_hydrophila_AL06-06	Aeromonas_hydrophila_AC185	74.2	[71.2 - 77%]	0.0305	84.79	0.05
Aeromonas_hydrophila_AL06-06	Aeromonas_hydrophila_AC133	72.7	[69.7 - 75.6%]	0.0324	82.77	0.48
Aeromonas_hydrophila_AL06-06	Aeromonas_hydrophila_A008N2	74.2	[71.2 - 77%]	0.0305	84.73	0.19
Aeromonas_hydrophila_AL06-06	Aeromonas_hydrophila_Ah2111	73.5	[70.5 - 76.3%]	0.0314	83.81	0.31
Aeromonas_hydrophila_AL06-06	Aeromonas_australiensis_Isolate4	31.4	[29 - 33.9%]	0.1346	0.19	0.33
Aeromonas_hydrophila_AH10	Aeromonas_schubertii_WL1483	23.3	[21 - 25.7%]	0.1881	0	0.34
Aeromonas_hydrophila_AH10	Aeromonas_hydrophila_3206	72.5	[69.5 - 75.3%]	0.0328	82.38	0.43
Aeromonas_hydrophila_AH10	Aeromonas_hydrophila_2359	73.3	[70.3 - 76.1%]	0.0317	83.55	0.15
Aeromonas_hydrophila_AH10	CP044060.1	30.8	[28.4 - 33.3%]	0.1381	0.14	2.29
Aeromonas_hydrophila_AH10	Aeromonas_salmonicida_SRW-OG1	32	[29.6 - 34.5%]	0.1316	0.24	2.12
Aeromonas_hydrophila_AH10	Aeromonas_hydrophila_B11	51	[48.4 - 53.7%]	0.0693	21.99	0.6
Aeromonas_hydrophila_AH10	Aeromonas_hydrophila_3924	74	[71 - 76.8%]	0.0307	84.52	0.23
Aeromonas_hydrophila_AH10	Aeromonas_jandaei_FDAARGOS_986	31	[28.6 - 33.5%]	0.1368	0.16	2.11
Aeromonas_hydrophila_AH10	Aeromonas_rivuli_20-VB00005	25.5	[23.2 - 28%]	0.1703	0.01	1.22
Aeromonas_hydrophila_AH10	Aeromonas_hydrophila_ATCC_7966	74.9	[71.8 - 77.6%]	0.0296	85.58	0.4
Aeromonas_hydrophila_AH10	Aeromonas_hydrophila_ML09-119	73.6	[70.6 - 76.4%]	0.0313	83.94	0.33
Aeromonas_hydrophila_AH10	Aeromonas_hydrophila_GSH8-2	75.7	[72.7 - 78.4%]	0.0286	86.51	0.07
Aeromonas_hydrophila_AH10	Aeromonas_sp._WP2-W18-CRE-05	32.5	[30.1 - 35%]	0.1295	0.28	0
Aeromonas_hydrophila_AH10	Aeromonas_hydrophila_WP7-S18-ESBL-06	75.3	[72.3 - 78.1%]	0.0291	86.13	0.07
Aeromonas_hydrophila_AH10	Aeromonas_hydrophila_WP8-S18-ESBL-02	75.7	[72.7 - 78.4%]	0.0286	86.51	0.07
Aeromonas_hydrophila_AH10	Aeromonas_caviae_WP8-S18-ESBL-04	32.4	[30 - 35%]	0.1296	0.27	0.5
Aeromonas_hydrophila_AH10	Aeromonas_hydrophila_KAM330	73.4	[70.3 - 76.2%]	0.0316	83.64	0.22
Aeromonas_hydrophila_AH10	Aeromonas_hydrophila_NZ_AP024234	74.7	[71.7 - 77.5%]	0.0298	85.44	0.14
Aeromonas_hydrophila_AH10	Aeromonas_hydrophila_NUITM-VA1	74.9	[71.9 - 77.7%]	0.0295	85.68	0.07
Aeromonas_hydrophila_AH10	Aeromonas_hydrophila_4AK4	31.3	[28.9 - 33.9%]	0.135	0.18	0.87
[truncated: 3,946 more rows]
